# Supplementary material for: Acetylcholine modulates the temporal dynamics of human theta oscillations during memory
Source: Nat Commun. 2023 Aug 30;14:5283. doi: 10.1038/s41467-023-41025-y (PMC10469188; doi:10.1038/s41467-023-41025-y)
Supplement: Supplementary file 4 — Source Data [file 41467_2023_41025_MOESM4_ESM.xlsx]

## Sheet: 1b, c
subject_ID	gender	recalled	condition
S1	M	0	Placebo
S1	M	1	Placebo
S1	M	0	Placebo
S1	M	1	Placebo
S1	M	1	Placebo
S1	M	1	Placebo
S1	M	1	Placebo
S1	M	0	Placebo
S1	M	0	Placebo
S1	M	1	Placebo
S1	M	1	Placebo
S1	M	0	Placebo
S1	M	1	Placebo
S1	M	1	Placebo
S1	M	1	Placebo
S1	M	0	Placebo
S1	M	0	Placebo
S1	M	0	Placebo
S1	M	1	Placebo
S1	M	0	Placebo
S1	M	0	Placebo
S1	M	0	Placebo
S1	M	0	Placebo
S1	M	0	Placebo
S1	M	1	Placebo
S1	M	0	Placebo
S1	M	0	Placebo
S1	M	1	Placebo
S1	M	1	Placebo
S1	M	0	Placebo
S1	M	1	Placebo
S1	M	1	Placebo
S1	M	0	Placebo
S1	M	0	Placebo
S1	M	0	Placebo
S1	M	0	Placebo
S1	M	1	Placebo
S1	M	0	Placebo
S1	M	1	Placebo
S1	M	1	Placebo
S1	M	1	Placebo
S1	M	0	Placebo
S1	M	0	Placebo
S1	M	0	Placebo
S1	M	0	Placebo
S1	M	1	Placebo
S1	M	0	Placebo
S1	M	0	Placebo
S1	M	1	Placebo
S1	M	1	Placebo
S1	M	0	Placebo
S1	M	0	Placebo
S1	M	0	Placebo
S1	M	0	Placebo
S1	M	0	Placebo
S1	M	0	Placebo
S1	M	1	Placebo
S1	M	0	Placebo
S1	M	0	Placebo
S1	M	0	Placebo
S1	M	1	Placebo
S1	M	1	Placebo
S1	M	0	Placebo
S1	M	1	Placebo
S1	M	0	Placebo
S1	M	0	Placebo
S1	M	0	Placebo
S1	M	0	Placebo
S1	M	1	Placebo
S1	M	0	Placebo
S1	M	1	Placebo
S1	M	0	Placebo
S1	M	1	Placebo
S1	M	0	Placebo
S1	M	0	Placebo
S1	M	0	Placebo
S1	M	0	Placebo
S1	M	1	Placebo
S1	M	0	Placebo
S1	M	0	Placebo
S1	M	0	Placebo
S1	M	0	Placebo
S1	M	0	Placebo
S1	M	0	Placebo
S1	M	1	Placebo
S1	M	1	Placebo
S1	M	1	Placebo
S1	M	0	Placebo
S1	M	1	Placebo
S1	M	0	Placebo
S1	M	0	Placebo
S1	M	1	Placebo
S1	M	0	Placebo
S1	M	0	Placebo
S1	M	1	Placebo
S1	M	1	Placebo
S1	M	0	Placebo
S1	M	1	Placebo
S1	M	0	Placebo
S1	M	1	Placebo
S1	M	0	Placebo
S1	M	0	Placebo
S1	M	0	Placebo
S1	M	0	Placebo
S1	M	0	Placebo
S1	M	1	Placebo
S1	M	1	Placebo
S1	M	1	Placebo
S1	M	1	Placebo
S1	M	0	Placebo
S1	M	1	Placebo
S1	M	1	Placebo
S1	M	0	Placebo
S1	M	0	Placebo
S1	M	0	Placebo
S1	M	0	Placebo
S1	M	1	Placebo
S1	M	0	Placebo
S1	M	0	Placebo
S1	M	1	Placebo
S1	M	0	Placebo
S1	M	0	Placebo
S1	M	0	Placebo
S1	M	0	Placebo
S1	M	0	Placebo
S1	M	0	Placebo
S1	M	0	Placebo
S1	M	0	Placebo
S1	M	1	Placebo
S1	M	1	Placebo
S1	M	1	Placebo
S1	M	0	Placebo
S1	M	1	Placebo
S1	M	0	Placebo
S1	M	0	Placebo
S1	M	1	Placebo
S1	M	0	Placebo
S1	M	0	Placebo
S1	M	0	Placebo
S1	M	0	Placebo
S1	M	0	Placebo
S1	M	1	Placebo
S1	M	1	Placebo
S1	M	1	Placebo
S1	M	1	Placebo
S1	M	0	Placebo
S1	M	0	Placebo
S1	M	0	Placebo
S1	M	0	Placebo
S1	M	0	Placebo
S1	M	1	Placebo
S1	M	1	Placebo
S1	M	0	Placebo
S1	M	1	Placebo
S1	M	1	Placebo
S1	M	0	Placebo
S1	M	1	Placebo
S1	M	1	Placebo
S1	M	0	Placebo
S1	M	1	Placebo
S1	M	0	Placebo
S1	M	1	Placebo
S1	M	1	Placebo
S1	M	0	Placebo
S1	M	0	Placebo
S1	M	0	Placebo
S1	M	1	Placebo
S1	M	1	Placebo
S1	M	0	Placebo
S1	M	0	Placebo
S1	M	1	Placebo
S1	M	0	Placebo
S1	M	0	Placebo
S1	M	1	Placebo
S1	M	0	Placebo
S1	M	1	Placebo
S1	M	0	Placebo
S1	M	1	Placebo
S1	M	1	Placebo
S1	M	1	Placebo
S1	M	1	Placebo
S1	M	1	Placebo
S1	M	0	Placebo
S1	M	0	Placebo
S1	M	0	Placebo
S1	M	0	Placebo
S1	M	0	Placebo
S1	M	1	Placebo
S1	M	1	Placebo
S1	M	0	Placebo
S1	M	1	Placebo
S1	M	0	Placebo
S1	M	1	Placebo
S1	M	0	Placebo
S1	M	1	Placebo
S1	M	1	Placebo
S1	M	0	Placebo
S1	M	0	Placebo
S1	M	0	Placebo
S1	M	0	Placebo
S1	M	0	Placebo
S1	M	0	Placebo
S1	M	1	Placebo
S1	M	0	Placebo
S1	M	1	Placebo
S1	M	1	Placebo
S1	M	0	Placebo
S1	M	0	Placebo
S1	M	0	Placebo
S1	M	0	Placebo
S1	M	1	Placebo
S1	M	0	Placebo
S1	M	1	Placebo
S1	M	0	Placebo
S1	M	0	Placebo
S1	M	1	Placebo
S1	M	0	Placebo
S1	M	1	Placebo
S1	M	1	Placebo
S1	M	1	Placebo
S1	M	1	Placebo
S1	M	1	Placebo
S1	M	0	Placebo
S1	M	1	Placebo
S1	M	0	Placebo
S1	M	0	Placebo
S1	M	1	Placebo
S1	M	1	Placebo
S1	M	0	Placebo
S1	M	1	Placebo
S1	M	1	Placebo
S1	M	0	Placebo
S1	M	1	Placebo
S1	M	0	Placebo
S1	M	0	Placebo
S1	M	0	Placebo
S1	M	0	Placebo
S1	M	1	Placebo
S1	M	1	Placebo
S1	M	1	Placebo
S1	M	1	Placebo
S1	M	1	Placebo
S1	M	0	Placebo
S1	M	0	Placebo
S1	M	0	Placebo
S1	M	1	Placebo
S1	M	0	Placebo
S1	M	1	Placebo
S1	M	0	Placebo
S1	M	0	Placebo
S1	M	1	Placebo
S1	M	0	Placebo
S1	M	1	Placebo
S1	M	1	Placebo
S1	M	0	Placebo
S1	M	0	Placebo
S1	M	0	Placebo
S1	M	0	Placebo
S1	M	0	Placebo
S1	M	1	Placebo
S1	M	1	Placebo
S1	M	1	Placebo
S1	M	0	Placebo
S1	M	0	Placebo
S1	M	1	Placebo
S1	M	1	Placebo
S1	M	1	Placebo
S1	M	0	Placebo
S1	M	1	Placebo
S1	M	1	Placebo
S1	M	1	Placebo
S1	M	0	Placebo
S1	M	0	Placebo
S1	M	0	Placebo
S1	M	0	Placebo
S1	M	1	Placebo
S1	M	0	Placebo
S1	M	0	Placebo
S1	M	0	Placebo
S1	M	0	Placebo
S1	M	1	Placebo
S1	M	0	Placebo
S1	M	0	Placebo
S1	M	1	Placebo
S1	M	1	Placebo
S1	M	1	Placebo
S1	M	0	Placebo
S1	M	1	Placebo
S1	M	1	Placebo
S1	M	0	Placebo
S1	M	0	Placebo
S1	M	0	Placebo
S1	M	0	Placebo
S1	M	0	Placebo
S1	M	1	Placebo
S1	M	0	Placebo
S1	M	1	Placebo
S1	M	1	Placebo
S1	M	1	Placebo
S1	M	1	Placebo
S1	M	1	Scopolamine
S1	M	1	Scopolamine
S1	M	0	Scopolamine
S1	M	0	Scopolamine
S1	M	0	Scopolamine
S1	M	0	Scopolamine
S1	M	0	Scopolamine
S1	M	0	Scopolamine
S1	M	1	Scopolamine
S1	M	0	Scopolamine
S1	M	0	Scopolamine
S1	M	1	Scopolamine
S1	M	0	Scopolamine
S1	M	0	Scopolamine
S1	M	0	Scopolamine
S1	M	0	Scopolamine
S1	M	0	Scopolamine
S1	M	0	Scopolamine
S1	M	0	Scopolamine
S1	M	0	Scopolamine
S1	M	1	Scopolamine
S1	M	1	Scopolamine
S1	M	0	Scopolamine
S1	M	0	Scopolamine
S1	M	0	Scopolamine
S1	M	1	Scopolamine
S1	M	1	Scopolamine
S1	M	1	Scopolamine
S1	M	0	Scopolamine
S1	M	0	Scopolamine
S1	M	0	Scopolamine
S1	M	1	Scopolamine
S1	M	0	Scopolamine
S1	M	1	Scopolamine
S1	M	1	Scopolamine
S1	M	0	Scopolamine
S1	M	0	Scopolamine
S1	M	0	Scopolamine
S1	M	0	Scopolamine
S1	M	0	Scopolamine
S1	M	0	Scopolamine
S1	M	0	Scopolamine
S1	M	0	Scopolamine
S1	M	0	Scopolamine
S1	M	1	Scopolamine
S1	M	1	Scopolamine
S1	M	0	Scopolamine
S1	M	0	Scopolamine
S1	M	0	Scopolamine
S1	M	0	Scopolamine
S1	M	0	Scopolamine
S1	M	0	Scopolamine
S1	M	0	Scopolamine
S1	M	0	Scopolamine
S1	M	0	Scopolamine
S1	M	0	Scopolamine
S1	M	1	Scopolamine
S1	M	0	Scopolamine
S1	M	1	Scopolamine
S1	M	1	Scopolamine
S1	M	0	Scopolamine
S1	M	1	Scopolamine
S1	M	0	Scopolamine
S1	M	0	Scopolamine
S1	M	0	Scopolamine
S1	M	0	Scopolamine
S1	M	0	Scopolamine
S1	M	1	Scopolamine
S1	M	0	Scopolamine
S1	M	0	Scopolamine
S1	M	1	Scopolamine
S1	M	0	Scopolamine
S1	M	1	Scopolamine
S1	M	0	Scopolamine
S1	M	0	Scopolamine
S1	M	1	Scopolamine
S1	M	1	Scopolamine
S1	M	0	Scopolamine
S1	M	0	Scopolamine
S1	M	0	Scopolamine
S1	M	0	Scopolamine
S1	M	0	Scopolamine
S1	M	1	Scopolamine
S1	M	1	Scopolamine
S1	M	1	Scopolamine
S1	M	0	Scopolamine
S1	M	0	Scopolamine
S1	M	0	Scopolamine
S1	M	0	Scopolamine
S1	M	0	Scopolamine
S1	M	0	Scopolamine
S1	M	0	Scopolamine
S1	M	1	Scopolamine
S1	M	1	Scopolamine
S1	M	1	Scopolamine
S1	M	0	Scopolamine
S1	M	0	Scopolamine
S1	M	0	Scopolamine
S1	M	0	Scopolamine
S1	M	0	Scopolamine
S1	M	1	Scopolamine
S1	M	0	Scopolamine
S1	M	1	Scopolamine
S1	M	0	Scopolamine
S1	M	0	Scopolamine
S1	M	0	Scopolamine
S1	M	1	Scopolamine
S1	M	1	Scopolamine
S1	M	0	Scopolamine
S1	M	0	Scopolamine
S1	M	0	Scopolamine
S1	M	0	Scopolamine
S1	M	0	Scopolamine
S1	M	0	Scopolamine
S1	M	0	Scopolamine
S1	M	0	Scopolamine
S1	M	1	Scopolamine
S1	M	0	Scopolamine
S1	M	0	Scopolamine
S1	M	0	Scopolamine
S1	M	0	Scopolamine
S1	M	0	Scopolamine
S1	M	0	Scopolamine
S1	M	0	Scopolamine
S1	M	0	Scopolamine
S1	M	0	Scopolamine
S1	M	0	Scopolamine
S1	M	0	Scopolamine
S1	M	1	Scopolamine
S1	M	1	Scopolamine
S1	M	1	Scopolamine
S1	M	1	Scopolamine
S1	M	0	Scopolamine
S1	M	1	Scopolamine
S1	M	0	Scopolamine
S1	M	0	Scopolamine
S1	M	0	Scopolamine
S1	M	0	Scopolamine
S1	M	0	Scopolamine
S1	M	1	Scopolamine
S1	M	1	Scopolamine
S1	M	1	Scopolamine
S1	M	0	Scopolamine
S1	M	1	Scopolamine
S1	M	1	Scopolamine
S1	M	0	Scopolamine
S1	M	1	Scopolamine
S1	M	0	Scopolamine
S1	M	0	Scopolamine
S1	M	0	Scopolamine
S1	M	0	Scopolamine
S1	M	0	Scopolamine
S1	M	1	Scopolamine
S1	M	0	Scopolamine
S1	M	0	Scopolamine
S1	M	0	Scopolamine
S1	M	1	Scopolamine
S1	M	1	Scopolamine
S1	M	0	Scopolamine
S1	M	0	Scopolamine
S1	M	0	Scopolamine
S1	M	0	Scopolamine
S1	M	0	Scopolamine
S1	M	0	Scopolamine
S1	M	0	Scopolamine
S1	M	0	Scopolamine
S1	M	1	Scopolamine
S1	M	1	Scopolamine
S1	M	0	Scopolamine
S1	M	0	Scopolamine
S1	M	0	Scopolamine
S1	M	1	Scopolamine
S1	M	0	Scopolamine
S1	M	0	Scopolamine
S1	M	0	Scopolamine
S1	M	1	Scopolamine
S1	M	0	Scopolamine
S1	M	0	Scopolamine
S1	M	0	Scopolamine
S1	M	0	Scopolamine
S1	M	1	Scopolamine
S1	M	0	Scopolamine
S1	M	0	Scopolamine
S1	M	0	Scopolamine
S1	M	0	Scopolamine
S1	M	1	Scopolamine
S1	M	0	Scopolamine
S1	M	0	Scopolamine
S1	M	0	Scopolamine
S1	M	1	Scopolamine
S1	M	1	Scopolamine
S1	M	0	Scopolamine
S1	M	0	Scopolamine
S1	M	0	Scopolamine
S1	M	0	Scopolamine
S1	M	0	Scopolamine
S1	M	0	Scopolamine
S1	M	0	Scopolamine
S1	M	0	Scopolamine
S1	M	0	Scopolamine
S1	M	1	Scopolamine
S1	M	1	Scopolamine
S1	M	1	Scopolamine
S1	M	1	Scopolamine
S1	M	1	Scopolamine
S1	M	0	Scopolamine
S1	M	0	Scopolamine
S1	M	0	Scopolamine
S1	M	0	Scopolamine
S1	M	0	Scopolamine
S1	M	0	Scopolamine
S1	M	0	Scopolamine
S1	M	1	Scopolamine
S1	M	1	Scopolamine
S1	M	0	Scopolamine
S1	M	1	Scopolamine
S1	M	1	Scopolamine
S1	M	0	Scopolamine
S1	M	1	Scopolamine
S1	M	0	Scopolamine
S1	M	0	Scopolamine
S1	M	0	Scopolamine
S1	M	0	Scopolamine
S1	M	1	Scopolamine
S1	M	1	Scopolamine
S1	M	0	Scopolamine
S1	M	1	Scopolamine
S1	M	0	Scopolamine
S1	M	1	Scopolamine
S1	M	0	Scopolamine
S1	M	0	Scopolamine
S1	M	0	Scopolamine
S1	M	0	Scopolamine
S1	M	0	Scopolamine
S1	M	0	Scopolamine
S1	M	0	Scopolamine
S1	M	0	Scopolamine
S1	M	1	Scopolamine
S1	M	1	Scopolamine
S1	M	0	Scopolamine
S1	M	0	Scopolamine
S1	M	0	Scopolamine
S1	M	0	Scopolamine
S1	M	0	Scopolamine
S1	M	0	Scopolamine
S1	M	0	Scopolamine
S1	M	0	Scopolamine
S1	M	0	Scopolamine
S1	M	0	Scopolamine
S1	M	1	Scopolamine
S1	M	1	Scopolamine
S1	M	1	Scopolamine
S1	M	0	Scopolamine
S1	M	0	Scopolamine
S1	M	0	Scopolamine
S1	M	1	Scopolamine
S1	M	1	Scopolamine
S1	M	1	Scopolamine
S1	M	0	Scopolamine
S1	M	0	Scopolamine
S1	M	0	Scopolamine
S1	M	0	Scopolamine
S1	M	0	Scopolamine
S1	M	1	Scopolamine
S1	M	0	Scopolamine
S1	M	0	Scopolamine
S1	M	1	Scopolamine
S1	M	0	Scopolamine
S1	M	0	Scopolamine
S1	M	0	Scopolamine
S1	M	0	Scopolamine
S1	M	0	Scopolamine
S1	M	1	Scopolamine
S1	M	0	Scopolamine
S1	M	1	Scopolamine
S1	M	0	Scopolamine
S1	M	1	Scopolamine
S1	M	0	Scopolamine
S1	M	0	Scopolamine
S1	M	0	Scopolamine
S1	M	0	Scopolamine
S1	M	0	Scopolamine
S1	M	0	Scopolamine
S1	M	0	Scopolamine
S1	M	1	Scopolamine
S1	M	1	Scopolamine
S1	M	1	Scopolamine
S1	M	0	Scopolamine
S1	M	0	Scopolamine
S1	M	0	Scopolamine
S1	M	0	Scopolamine
S1	M	0	Scopolamine
S1	M	0	Scopolamine
S1	M	0	Scopolamine
S1	M	0	Scopolamine
S1	M	1	Scopolamine
S1	M	0	Scopolamine
S1	M	1	Scopolamine
S1	M	1	Scopolamine
S1	M	1	Scopolamine
S2	M	0	Scopolamine
S2	M	0	Scopolamine
S2	M	0	Scopolamine
S2	M	0	Scopolamine
S2	M	0	Scopolamine
S2	M	0	Scopolamine
S2	M	0	Scopolamine
S2	M	0	Scopolamine
S2	M	0	Scopolamine
S2	M	0	Scopolamine
S2	M	0	Scopolamine
S2	M	0	Scopolamine
S2	M	0	Scopolamine
S2	M	0	Scopolamine
S2	M	0	Scopolamine
S2	M	0	Scopolamine
S2	M	0	Scopolamine
S2	M	0	Scopolamine
S2	M	0	Scopolamine
S2	M	0	Scopolamine
S2	M	0	Scopolamine
S2	M	0	Scopolamine
S2	M	0	Scopolamine
S2	M	0	Scopolamine
S2	M	1	Scopolamine
S2	M	0	Scopolamine
S2	M	0	Scopolamine
S2	M	0	Scopolamine
S2	M	0	Scopolamine
S2	M	0	Scopolamine
S2	M	0	Scopolamine
S2	M	0	Scopolamine
S2	M	0	Scopolamine
S2	M	0	Scopolamine
S2	M	0	Scopolamine
S2	M	0	Scopolamine
S2	M	0	Scopolamine
S2	M	0	Scopolamine
S2	M	0	Scopolamine
S2	M	0	Scopolamine
S2	M	0	Scopolamine
S2	M	0	Scopolamine
S2	M	0	Scopolamine
S2	M	0	Scopolamine
S2	M	0	Scopolamine
S2	M	0	Scopolamine
S2	M	0	Scopolamine
S2	M	0	Scopolamine
S2	M	0	Scopolamine
S2	M	0	Scopolamine
S2	M	0	Scopolamine
S2	M	0	Scopolamine
S2	M	0	Scopolamine
S2	M	0	Scopolamine
S2	M	0	Scopolamine
S2	M	0	Scopolamine
S2	M	0	Scopolamine
S2	M	0	Scopolamine
S2	M	0	Scopolamine
S2	M	0	Scopolamine
S2	M	0	Scopolamine
S2	M	0	Scopolamine
S2	M	0	Scopolamine
S2	M	0	Scopolamine
S2	M	0	Scopolamine
S2	M	0	Scopolamine
S2	M	0	Scopolamine
S2	M	0	Scopolamine
S2	M	0	Scopolamine
S2	M	0	Scopolamine
S2	M	0	Scopolamine
S2	M	0	Scopolamine
S2	M	0	Scopolamine
S2	M	0	Scopolamine
S2	M	0	Scopolamine
S2	M	0	Scopolamine
S2	M	0	Scopolamine
S2	M	0	Scopolamine
S2	M	0	Scopolamine
S2	M	0	Scopolamine
S2	M	0	Scopolamine
S2	M	0	Scopolamine
S2	M	0	Scopolamine
S2	M	0	Scopolamine
S2	M	0	Scopolamine
S2	M	0	Scopolamine
S2	M	0	Scopolamine
S2	M	0	Scopolamine
S2	M	0	Scopolamine
S2	M	0	Scopolamine
S2	M	0	Scopolamine
S2	M	0	Scopolamine
S2	M	0	Scopolamine
S2	M	0	Scopolamine
S2	M	0	Scopolamine
S2	M	0	Scopolamine
S2	M	0	Scopolamine
S2	M	0	Scopolamine
S2	M	0	Scopolamine
S2	M	0	Scopolamine
S2	M	0	Scopolamine
S2	M	0	Scopolamine
S2	M	0	Scopolamine
S2	M	0	Scopolamine
S2	M	0	Scopolamine
S2	M	0	Scopolamine
S2	M	0	Scopolamine
S2	M	0	Scopolamine
S2	M	0	Scopolamine
S2	M	0	Scopolamine
S2	M	0	Scopolamine
S2	M	0	Scopolamine
S2	M	0	Scopolamine
S2	M	0	Scopolamine
S2	M	0	Scopolamine
S2	M	0	Scopolamine
S2	M	0	Scopolamine
S2	M	0	Scopolamine
S2	M	0	Scopolamine
S2	M	0	Scopolamine
S2	M	0	Scopolamine
S2	M	0	Scopolamine
S2	M	0	Scopolamine
S2	M	0	Scopolamine
S2	M	0	Scopolamine
S2	M	0	Scopolamine
S2	M	0	Scopolamine
S2	M	0	Scopolamine
S2	M	0	Scopolamine
S2	M	0	Scopolamine
S2	M	0	Scopolamine
S2	M	0	Scopolamine
S2	M	0	Scopolamine
S2	M	0	Scopolamine
S2	M	0	Scopolamine
S2	M	0	Scopolamine
S2	M	0	Scopolamine
S2	M	0	Scopolamine
S2	M	0	Scopolamine
S2	M	0	Scopolamine
S2	M	0	Scopolamine
S2	M	0	Scopolamine
S2	M	0	Scopolamine
S2	M	0	Scopolamine
S2	M	0	Scopolamine
S2	M	0	Scopolamine
S2	M	0	Scopolamine
S2	M	0	Scopolamine
S2	M	0	Scopolamine
S2	M	0	Scopolamine
S2	M	0	Scopolamine
S2	M	0	Scopolamine
S2	M	0	Scopolamine
S2	M	0	Scopolamine
S2	M	0	Scopolamine
S2	M	0	Scopolamine
S2	M	0	Scopolamine
S2	M	0	Scopolamine
S2	M	0	Scopolamine
S2	M	0	Scopolamine
S2	M	0	Scopolamine
S2	M	0	Scopolamine
S2	M	0	Scopolamine
S2	M	0	Scopolamine
S2	M	0	Scopolamine
S2	M	0	Scopolamine
S2	M	0	Scopolamine
S2	M	0	Scopolamine
S2	M	0	Scopolamine
S2	M	0	Scopolamine
S2	M	0	Scopolamine
S2	M	0	Scopolamine
S2	M	0	Scopolamine
S2	M	0	Scopolamine
S2	M	0	Scopolamine
S2	M	0	Scopolamine
S2	M	0	Scopolamine
S2	M	0	Scopolamine
S2	M	0	Scopolamine
S2	M	0	Scopolamine
S2	M	0	Scopolamine
S2	M	0	Scopolamine
S2	M	0	Scopolamine
S2	M	0	Scopolamine
S2	M	0	Scopolamine
S2	M	0	Scopolamine
S2	M	0	Scopolamine
S2	M	0	Scopolamine
S2	M	0	Scopolamine
S2	M	0	Scopolamine
S2	M	0	Scopolamine
S2	M	0	Scopolamine
S2	M	0	Scopolamine
S2	M	0	Scopolamine
S2	M	0	Scopolamine
S2	M	0	Scopolamine
S2	M	0	Scopolamine
S2	M	0	Scopolamine
S2	M	0	Scopolamine
S2	M	0	Scopolamine
S2	M	0	Scopolamine
S2	M	0	Scopolamine
S2	M	0	Scopolamine
S2	M	0	Scopolamine
S2	M	0	Scopolamine
S2	M	0	Scopolamine
S2	M	0	Scopolamine
S2	M	0	Scopolamine
S2	M	0	Scopolamine
S2	M	0	Scopolamine
S2	M	0	Scopolamine
S2	M	0	Scopolamine
S2	M	0	Scopolamine
S2	M	0	Scopolamine
S2	M	0	Scopolamine
S2	M	0	Scopolamine
S2	M	0	Scopolamine
S2	M	0	Scopolamine
S2	M	0	Scopolamine
S2	M	0	Scopolamine
S2	M	0	Scopolamine
S2	M	0	Scopolamine
S2	M	0	Scopolamine
S2	M	0	Scopolamine
S2	M	0	Scopolamine
S2	M	0	Scopolamine
S2	M	0	Scopolamine
S2	M	0	Scopolamine
S2	M	0	Scopolamine
S2	M	0	Scopolamine
S2	M	0	Scopolamine
S2	M	0	Scopolamine
S2	M	0	Scopolamine
S2	M	0	Scopolamine
S2	M	0	Scopolamine
S2	M	0	Scopolamine
S2	M	0	Scopolamine
S2	M	0	Scopolamine
S2	M	0	Scopolamine
S2	M	0	Scopolamine
S2	M	0	Scopolamine
S2	M	0	Scopolamine
S2	M	0	Scopolamine
S2	M	0	Scopolamine
S2	M	0	Scopolamine
S2	M	0	Scopolamine
S2	M	0	Scopolamine
S2	M	0	Scopolamine
S2	M	0	Scopolamine
S2	M	0	Scopolamine
S2	M	0	Scopolamine
S2	M	0	Scopolamine
S2	M	0	Scopolamine
S2	M	0	Scopolamine
S2	M	0	Scopolamine
S2	M	0	Scopolamine
S2	M	0	Scopolamine
S2	M	0	Scopolamine
S2	M	0	Scopolamine
S2	M	0	Scopolamine
S2	M	0	Scopolamine
S2	M	0	Scopolamine
S2	M	0	Scopolamine
S2	M	0	Scopolamine
S2	M	0	Scopolamine
S2	M	0	Scopolamine
S2	M	0	Scopolamine
S2	M	0	Scopolamine
S2	M	0	Scopolamine
S2	M	0	Scopolamine
S2	M	0	Scopolamine
S2	M	0	Scopolamine
S2	M	0	Scopolamine
S2	M	0	Scopolamine
S2	M	0	Scopolamine
S2	M	0	Scopolamine
S2	M	0	Scopolamine
S2	M	0	Scopolamine
S2	M	0	Scopolamine
S2	M	0	Scopolamine
S2	M	0	Scopolamine
S2	M	0	Scopolamine
S2	M	0	Scopolamine
S2	M	0	Scopolamine
S2	M	0	Scopolamine
S2	M	0	Scopolamine
S2	M	0	Scopolamine
S2	M	0	Scopolamine
S2	M	0	Scopolamine
S2	M	0	Scopolamine
S2	M	0	Scopolamine
S2	M	0	Scopolamine
S2	M	0	Scopolamine
S2	M	0	Scopolamine
S2	M	0	Scopolamine
S2	M	0	Scopolamine
S2	M	0	Scopolamine
S2	M	0	Scopolamine
S2	M	0	Scopolamine
S2	M	0	Scopolamine
S2	M	0	Placebo
S2	M	0	Placebo
S2	M	0	Placebo
S2	M	0	Placebo
S2	M	0	Placebo
S2	M	0	Placebo
S2	M	0	Placebo
S2	M	0	Placebo
S2	M	0	Placebo
S2	M	0	Placebo
S2	M	0	Placebo
S2	M	0	Placebo
S2	M	0	Placebo
S2	M	0	Placebo
S2	M	0	Placebo
S2	M	0	Placebo
S2	M	0	Placebo
S2	M	0	Placebo
S2	M	0	Placebo
S2	M	0	Placebo
S2	M	1	Placebo
S2	M	0	Placebo
S2	M	0	Placebo
S2	M	0	Placebo
S2	M	0	Placebo
S2	M	0	Placebo
S2	M	0	Placebo
S2	M	0	Placebo
S2	M	0	Placebo
S2	M	0	Placebo
S2	M	0	Placebo
S2	M	1	Placebo
S2	M	0	Placebo
S2	M	0	Placebo
S2	M	0	Placebo
S2	M	0	Placebo
S2	M	0	Placebo
S2	M	0	Placebo
S2	M	0	Placebo
S2	M	0	Placebo
S2	M	0	Placebo
S2	M	0	Placebo
S2	M	0	Placebo
S2	M	0	Placebo
S2	M	0	Placebo
S2	M	1	Placebo
S2	M	1	Placebo
S2	M	1	Placebo
S2	M	1	Placebo
S2	M	0	Placebo
S2	M	0	Placebo
S2	M	0	Placebo
S2	M	1	Placebo
S2	M	0	Placebo
S2	M	0	Placebo
S2	M	0	Placebo
S2	M	0	Placebo
S2	M	0	Placebo
S2	M	0	Placebo
S2	M	0	Placebo
S2	M	0	Placebo
S2	M	0	Placebo
S2	M	0	Placebo
S2	M	1	Placebo
S2	M	0	Placebo
S2	M	0	Placebo
S2	M	0	Placebo
S2	M	0	Placebo
S2	M	1	Placebo
S2	M	0	Placebo
S2	M	0	Placebo
S2	M	0	Placebo
S2	M	0	Placebo
S2	M	0	Placebo
S2	M	0	Placebo
S2	M	0	Placebo
S2	M	0	Placebo
S2	M	0	Placebo
S2	M	0	Placebo
S2	M	0	Placebo
S2	M	0	Placebo
S2	M	0	Placebo
S2	M	1	Placebo
S2	M	1	Placebo
S2	M	1	Placebo
S2	M	1	Placebo
S2	M	1	Placebo
S2	M	0	Placebo
S2	M	0	Placebo
S2	M	0	Placebo
S2	M	0	Placebo
S2	M	0	Placebo
S2	M	0	Placebo
S2	M	0	Placebo
S2	M	0	Placebo
S2	M	0	Placebo
S2	M	1	Placebo
S2	M	1	Placebo
S2	M	1	Placebo
S2	M	0	Placebo
S2	M	0	Placebo
S2	M	0	Placebo
S2	M	0	Placebo
S2	M	0	Placebo
S2	M	0	Placebo
S2	M	1	Placebo
S2	M	0	Placebo
S2	M	0	Placebo
S2	M	1	Placebo
S2	M	1	Placebo
S2	M	1	Placebo
S2	M	0	Placebo
S2	M	0	Placebo
S2	M	0	Placebo
S2	M	0	Placebo
S2	M	0	Placebo
S2	M	0	Placebo
S2	M	0	Placebo
S2	M	0	Placebo
S2	M	0	Placebo
S2	M	1	Placebo
S2	M	1	Placebo
S2	M	1	Placebo
S2	M	0	Placebo
S2	M	0	Placebo
S2	M	0	Placebo
S2	M	0	Placebo
S2	M	0	Placebo
S2	M	0	Placebo
S2	M	0	Placebo
S2	M	0	Placebo
S2	M	0	Placebo
S2	M	0	Placebo
S2	M	0	Placebo
S2	M	0	Placebo
S2	M	1	Placebo
S2	M	0	Placebo
S2	M	0	Placebo
S2	M	0	Placebo
S2	M	0	Placebo
S2	M	1	Placebo
S2	M	0	Placebo
S2	M	0	Placebo
S2	M	0	Placebo
S2	M	1	Placebo
S2	M	0	Placebo
S2	M	0	Placebo
S2	M	0	Placebo
S2	M	0	Placebo
S2	M	0	Placebo
S2	M	0	Placebo
S2	M	0	Placebo
S2	M	0	Placebo
S2	M	0	Placebo
S2	M	0	Placebo
S2	M	0	Placebo
S2	M	1	Placebo
S2	M	1	Placebo
S2	M	1	Placebo
S2	M	0	Placebo
S2	M	0	Placebo
S2	M	0	Placebo
S2	M	0	Placebo
S2	M	0	Placebo
S2	M	0	Placebo
S2	M	0	Placebo
S2	M	0	Placebo
S2	M	0	Placebo
S2	M	1	Placebo
S2	M	1	Placebo
S2	M	1	Placebo
S2	M	0	Placebo
S2	M	0	Placebo
S2	M	1	Placebo
S2	M	0	Placebo
S2	M	0	Placebo
S2	M	0	Placebo
S2	M	0	Placebo
S2	M	0	Placebo
S2	M	0	Placebo
S2	M	0	Placebo
S2	M	1	Placebo
S2	M	0	Placebo
S2	M	0	Placebo
S2	M	1	Placebo
S2	M	0	Placebo
S2	M	0	Placebo
S2	M	0	Placebo
S2	M	0	Placebo
S2	M	0	Placebo
S2	M	1	Placebo
S2	M	0	Placebo
S2	M	1	Placebo
S2	M	1	Placebo
S2	M	1	Placebo
S2	M	0	Placebo
S2	M	0	Placebo
S2	M	0	Placebo
S2	M	0	Placebo
S2	M	0	Placebo
S2	M	0	Placebo
S2	M	1	Placebo
S2	M	0	Placebo
S2	M	0	Placebo
S2	M	0	Placebo
S2	M	0	Placebo
S2	M	0	Placebo
S2	M	1	Placebo
S2	M	1	Placebo
S2	M	1	Placebo
S2	M	0	Placebo
S2	M	0	Placebo
S2	M	0	Placebo
S2	M	0	Placebo
S2	M	0	Placebo
S2	M	0	Placebo
S2	M	1	Placebo
S2	M	1	Placebo
S2	M	1	Placebo
S2	M	1	Placebo
S2	M	0	Placebo
S2	M	0	Placebo
S2	M	0	Placebo
S2	M	0	Placebo
S2	M	0	Placebo
S2	M	0	Placebo
S2	M	0	Placebo
S2	M	0	Placebo
S2	M	0	Placebo
S2	M	0	Placebo
S2	M	1	Placebo
S2	M	1	Placebo
S2	M	0	Placebo
S2	M	0	Placebo
S2	M	0	Placebo
S2	M	0	Placebo
S2	M	0	Placebo
S2	M	0	Placebo
S2	M	0	Placebo
S2	M	0	Placebo
S2	M	0	Placebo
S2	M	0	Placebo
S2	M	1	Placebo
S2	M	0	Placebo
S2	M	0	Placebo
S2	M	0	Placebo
S2	M	0	Placebo
S2	M	0	Placebo
S2	M	0	Placebo
S2	M	0	Placebo
S2	M	0	Placebo
S2	M	0	Placebo
S2	M	0	Placebo
S2	M	0	Placebo
S2	M	1	Placebo
S2	M	1	Placebo
S2	M	0	Placebo
S2	M	0	Placebo
S2	M	0	Placebo
S2	M	0	Placebo
S2	M	0	Placebo
S2	M	0	Placebo
S2	M	0	Placebo
S2	M	0	Placebo
S2	M	0	Placebo
S2	M	1	Placebo
S2	M	1	Placebo
S2	M	0	Placebo
S2	M	0	Placebo
S2	M	0	Placebo
S2	M	0	Placebo
S2	M	0	Placebo
S2	M	0	Placebo
S2	M	0	Placebo
S2	M	0	Placebo
S2	M	0	Placebo
S2	M	1	Placebo
S2	M	1	Placebo
S2	M	0	Placebo
S2	M	0	Placebo
S2	M	0	Placebo
S2	M	0	Placebo
S2	M	0	Placebo
S2	M	0	Placebo
S2	M	0	Placebo
S2	M	0	Placebo
S2	M	0	Placebo
S2	M	0	Placebo
S2	M	1	Placebo
S2	M	1	Placebo
S2	M	1	Placebo
S2	M	0	Placebo
S2	M	0	Placebo
S2	M	0	Placebo
S2	M	0	Placebo
S2	M	0	Placebo
S2	M	0	Placebo
S2	M	0	Placebo
S2	M	0	Placebo
S2	M	0	Placebo
S3	M	1	Placebo
S3	M	0	Placebo
S3	M	0	Placebo
S3	M	0	Placebo
S3	M	0	Placebo
S3	M	0	Placebo
S3	M	0	Placebo
S3	M	1	Placebo
S3	M	0	Placebo
S3	M	0	Placebo
S3	M	1	Placebo
S3	M	0	Placebo
S3	M	1	Placebo
S3	M	0	Placebo
S3	M	0	Placebo
S3	M	0	Placebo
S3	M	0	Placebo
S3	M	0	Placebo
S3	M	0	Placebo
S3	M	0	Placebo
S3	M	0	Placebo
S3	M	0	Placebo
S3	M	0	Placebo
S3	M	0	Placebo
S3	M	0	Placebo
S3	M	0	Placebo
S3	M	0	Placebo
S3	M	0	Placebo
S3	M	0	Placebo
S3	M	0	Placebo
S3	M	0	Placebo
S3	M	0	Placebo
S3	M	0	Placebo
S3	M	0	Placebo
S3	M	0	Placebo
S3	M	0	Placebo
S3	M	0	Placebo
S3	M	0	Placebo
S3	M	0	Placebo
S3	M	0	Placebo
S3	M	0	Placebo
S3	M	0	Placebo
S3	M	1	Placebo
S3	M	0	Placebo
S3	M	0	Placebo
S3	M	0	Placebo
S3	M	1	Placebo
S3	M	1	Placebo
S3	M	0	Placebo
S3	M	0	Placebo
S3	M	0	Placebo
S3	M	0	Placebo
S3	M	0	Placebo
S3	M	0	Placebo
S3	M	0	Placebo
S3	M	0	Placebo
S3	M	0	Placebo
S3	M	0	Placebo
S3	M	0	Placebo
S3	M	0	Placebo
S3	M	0	Placebo
S3	M	1	Placebo
S3	M	0	Placebo
S3	M	0	Placebo
S3	M	0	Placebo
S3	M	0	Placebo
S3	M	0	Placebo
S3	M	0	Placebo
S3	M	0	Placebo
S3	M	0	Placebo
S3	M	0	Placebo
S3	M	0	Placebo
S3	M	1	Placebo
S3	M	0	Placebo
S3	M	0	Placebo
S3	M	0	Placebo
S3	M	0	Placebo
S3	M	0	Placebo
S3	M	0	Placebo
S3	M	0	Placebo
S3	M	1	Placebo
S3	M	0	Placebo
S3	M	0	Placebo
S3	M	0	Placebo
S3	M	0	Placebo
S3	M	0	Placebo
S3	M	0	Placebo
S3	M	0	Placebo
S3	M	0	Placebo
S3	M	0	Placebo
S3	M	0	Placebo
S3	M	1	Placebo
S3	M	0	Placebo
S3	M	0	Placebo
S3	M	1	Placebo
S3	M	0	Placebo
S3	M	0	Placebo
S3	M	0	Placebo
S3	M	0	Placebo
S3	M	0	Placebo
S3	M	0	Placebo
S3	M	0	Placebo
S3	M	0	Placebo
S3	M	0	Placebo
S3	M	0	Placebo
S3	M	0	Placebo
S3	M	1	Placebo
S3	M	1	Placebo
S3	M	0	Placebo
S3	M	0	Placebo
S3	M	0	Placebo
S3	M	0	Placebo
S3	M	0	Placebo
S3	M	0	Placebo
S3	M	0	Placebo
S3	M	0	Placebo
S3	M	0	Placebo
S3	M	1	Placebo
S3	M	0	Placebo
S3	M	0	Placebo
S3	M	0	Placebo
S3	M	0	Placebo
S3	M	0	Placebo
S3	M	0	Placebo
S3	M	0	Placebo
S3	M	0	Placebo
S3	M	0	Placebo
S3	M	0	Placebo
S3	M	0	Placebo
S3	M	0	Placebo
S3	M	1	Placebo
S3	M	0	Placebo
S3	M	0	Placebo
S3	M	0	Placebo
S3	M	0	Placebo
S3	M	0	Placebo
S3	M	0	Placebo
S3	M	0	Placebo
S3	M	0	Placebo
S3	M	0	Placebo
S3	M	0	Placebo
S3	M	0	Placebo
S3	M	0	Placebo
S3	M	0	Placebo
S3	M	0	Placebo
S3	M	0	Placebo
S3	M	0	Placebo
S3	M	0	Placebo
S3	M	0	Placebo
S3	M	0	Placebo
S3	M	0	Placebo
S3	M	0	Placebo
S3	M	0	Placebo
S3	M	0	Placebo
S3	M	0	Placebo
S3	M	0	Placebo
S3	M	1	Placebo
S3	M	0	Placebo
S3	M	0	Placebo
S3	M	0	Placebo
S3	M	0	Placebo
S3	M	0	Placebo
S3	M	0	Placebo
S3	M	1	Placebo
S3	M	0	Placebo
S3	M	1	Placebo
S3	M	0	Placebo
S3	M	0	Placebo
S3	M	1	Placebo
S3	M	0	Placebo
S3	M	0	Placebo
S3	M	0	Placebo
S3	M	0	Placebo
S3	M	0	Placebo
S3	M	0	Placebo
S3	M	0	Placebo
S3	M	0	Placebo
S3	M	1	Placebo
S3	M	0	Placebo
S3	M	0	Placebo
S3	M	0	Placebo
S3	M	1	Placebo
S3	M	0	Placebo
S3	M	0	Placebo
S3	M	1	Placebo
S3	M	0	Placebo
S3	M	0	Placebo
S3	M	0	Placebo
S3	M	0	Placebo
S3	M	0	Placebo
S3	M	0	Placebo
S3	M	0	Placebo
S3	M	0	Placebo
S3	M	0	Placebo
S3	M	0	Placebo
S3	M	0	Placebo
S3	M	0	Placebo
S3	M	0	Placebo
S3	M	0	Placebo
S3	M	0	Placebo
S3	M	0	Placebo
S3	M	0	Placebo
S3	M	0	Placebo
S3	M	0	Placebo
S3	M	0	Placebo
S3	M	0	Placebo
S3	M	1	Placebo
S3	M	0	Placebo
S3	M	0	Placebo
S3	M	0	Placebo
S3	M	0	Placebo
S3	M	1	Placebo
S3	M	0	Placebo
S3	M	0	Placebo
S3	M	0	Placebo
S3	M	0	Placebo
S3	M	0	Placebo
S3	M	0	Placebo
S3	M	0	Placebo
S3	M	0	Placebo
S3	M	1	Placebo
S3	M	1	Placebo
S3	M	0	Placebo
S3	M	0	Placebo
S3	M	0	Placebo
S3	M	1	Placebo
S3	M	0	Placebo
S3	M	0	Placebo
S3	M	0	Placebo
S3	M	0	Placebo
S3	M	0	Placebo
S3	M	0	Placebo
S3	M	0	Placebo
S3	M	0	Placebo
S3	M	0	Placebo
S3	M	0	Placebo
S3	M	0	Placebo
S3	M	0	Placebo
S3	M	0	Placebo
S3	M	0	Placebo
S3	M	0	Placebo
S3	M	0	Placebo
S3	M	0	Placebo
S3	M	0	Placebo
S3	M	0	Placebo
S3	M	0	Placebo
S3	M	0	Placebo
S3	M	0	Placebo
S3	M	0	Placebo
S3	M	0	Placebo
S3	M	0	Placebo
S3	M	0	Placebo
S3	M	0	Placebo
S3	M	1	Placebo
S3	M	0	Placebo
S3	M	0	Placebo
S3	M	0	Placebo
S3	M	0	Placebo
S3	M	0	Placebo
S3	M	1	Placebo
S3	M	0	Placebo
S3	M	0	Placebo
S3	M	0	Placebo
S3	M	0	Placebo
S3	M	0	Placebo
S3	M	1	Placebo
S3	M	0	Placebo
S3	M	0	Placebo
S3	M	0	Placebo
S3	M	0	Placebo
S3	M	0	Placebo
S3	M	0	Placebo
S3	M	0	Placebo
S3	M	0	Placebo
S3	M	0	Placebo
S3	M	0	Placebo
S3	M	0	Placebo
S3	M	0	Placebo
S3	M	0	Placebo
S3	M	0	Placebo
S3	M	0	Placebo
S3	M	0	Placebo
S3	M	0	Placebo
S3	M	0	Placebo
S3	M	0	Placebo
S3	M	0	Placebo
S3	M	0	Placebo
S3	M	0	Placebo
S3	M	0	Placebo
S3	M	0	Placebo
S3	M	0	Placebo
S3	M	0	Placebo
S3	M	0	Placebo
S3	M	0	Placebo
S3	M	0	Placebo
S3	M	0	Placebo
S3	M	0	Placebo
S3	M	0	Placebo
S3	M	1	Placebo
S3	M	0	Placebo
S3	M	0	Scopolamine
S3	M	0	Scopolamine
S3	M	0	Scopolamine
S3	M	0	Scopolamine
S3	M	0	Scopolamine
S3	M	0	Scopolamine
S3	M	0	Scopolamine
S3	M	0	Scopolamine
S3	M	1	Scopolamine
S3	M	0	Scopolamine
S3	M	1	Scopolamine
S3	M	0	Scopolamine
S3	M	0	Scopolamine
S3	M	0	Scopolamine
S3	M	0	Scopolamine
S3	M	0	Scopolamine
S3	M	0	Scopolamine
S3	M	0	Scopolamine
S3	M	0	Scopolamine
S3	M	0	Scopolamine
S3	M	0	Scopolamine
S3	M	0	Scopolamine
S3	M	0	Scopolamine
S3	M	0	Scopolamine
S3	M	0	Scopolamine
S3	M	0	Scopolamine
S3	M	0	Scopolamine
S3	M	0	Scopolamine
S3	M	0	Scopolamine
S3	M	0	Scopolamine
S3	M	0	Scopolamine
S3	M	0	Scopolamine
S3	M	0	Scopolamine
S3	M	0	Scopolamine
S3	M	0	Scopolamine
S3	M	0	Scopolamine
S3	M	0	Scopolamine
S3	M	0	Scopolamine
S3	M	0	Scopolamine
S3	M	0	Scopolamine
S3	M	0	Scopolamine
S3	M	0	Scopolamine
S3	M	0	Scopolamine
S3	M	0	Scopolamine
S3	M	0	Scopolamine
S3	M	0	Scopolamine
S3	M	0	Scopolamine
S3	M	0	Scopolamine
S3	M	0	Scopolamine
S3	M	0	Scopolamine
S3	M	0	Scopolamine
S3	M	0	Scopolamine
S3	M	0	Scopolamine
S3	M	0	Scopolamine
S3	M	0	Scopolamine
S3	M	0	Scopolamine
S3	M	0	Scopolamine
S3	M	0	Scopolamine
S3	M	0	Scopolamine
S3	M	0	Scopolamine
S3	M	0	Scopolamine
S3	M	0	Scopolamine
S3	M	0	Scopolamine
S3	M	0	Scopolamine
S3	M	0	Scopolamine
S3	M	0	Scopolamine
S3	M	0	Scopolamine
S3	M	0	Scopolamine
S3	M	0	Scopolamine
S3	M	0	Scopolamine
S3	M	0	Scopolamine
S3	M	0	Scopolamine
S3	M	0	Scopolamine
S3	M	1	Scopolamine
S3	M	0	Scopolamine
S3	M	1	Scopolamine
S3	M	0	Scopolamine
S3	M	0	Scopolamine
S3	M	0	Scopolamine
S3	M	0	Scopolamine
S3	M	0	Scopolamine
S3	M	0	Scopolamine
S3	M	0	Scopolamine
S3	M	0	Scopolamine
S3	M	0	Scopolamine
S3	M	0	Scopolamine
S3	M	0	Scopolamine
S3	M	0	Scopolamine
S3	M	0	Scopolamine
S3	M	1	Scopolamine
S3	M	0	Scopolamine
S3	M	0	Scopolamine
S3	M	0	Scopolamine
S3	M	0	Scopolamine
S3	M	0	Scopolamine
S3	M	0	Scopolamine
S3	M	0	Scopolamine
S3	M	0	Scopolamine
S3	M	0	Scopolamine
S3	M	0	Scopolamine
S3	M	0	Scopolamine
S3	M	0	Scopolamine
S3	M	0	Scopolamine
S3	M	0	Scopolamine
S3	M	0	Scopolamine
S3	M	0	Scopolamine
S3	M	0	Scopolamine
S3	M	0	Scopolamine
S3	M	0	Scopolamine
S3	M	0	Scopolamine
S3	M	0	Scopolamine
S3	M	0	Scopolamine
S3	M	0	Scopolamine
S3	M	0	Scopolamine
S3	M	0	Scopolamine
S3	M	1	Scopolamine
S3	M	0	Scopolamine
S3	M	0	Scopolamine
S3	M	0	Scopolamine
S3	M	0	Scopolamine
S3	M	0	Scopolamine
S3	M	0	Scopolamine
S3	M	0	Scopolamine
S3	M	0	Scopolamine
S3	M	0	Scopolamine
S3	M	0	Scopolamine
S3	M	0	Scopolamine
S3	M	0	Scopolamine
S3	M	0	Scopolamine
S3	M	0	Scopolamine
S3	M	0	Scopolamine
S3	M	0	Scopolamine
S3	M	0	Scopolamine
S3	M	0	Scopolamine
S3	M	0	Scopolamine
S3	M	0	Scopolamine
S3	M	0	Scopolamine
S3	M	0	Scopolamine
S3	M	0	Scopolamine
S3	M	0	Scopolamine
S3	M	0	Scopolamine
S3	M	0	Scopolamine
S3	M	0	Scopolamine
S3	M	0	Scopolamine
S3	M	0	Scopolamine
S3	M	0	Scopolamine
S3	M	0	Scopolamine
S3	M	0	Scopolamine
S3	M	0	Scopolamine
S3	M	0	Scopolamine
S3	M	0	Scopolamine
S3	M	0	Scopolamine
S3	M	0	Scopolamine
S3	M	0	Scopolamine
S3	M	0	Scopolamine
S3	M	0	Scopolamine
S3	M	0	Scopolamine
S3	M	0	Scopolamine
S3	M	0	Scopolamine
S3	M	0	Scopolamine
S3	M	1	Scopolamine
S3	M	0	Scopolamine
S3	M	0	Scopolamine
S3	M	0	Scopolamine
S3	M	0	Scopolamine
S3	M	1	Scopolamine
S3	M	1	Scopolamine
S3	M	0	Scopolamine
S3	M	0	Scopolamine
S3	M	0	Scopolamine
S3	M	0	Scopolamine
S3	M	0	Scopolamine
S3	M	0	Scopolamine
S3	M	0	Scopolamine
S3	M	0	Scopolamine
S3	M	0	Scopolamine
S3	M	0	Scopolamine
S3	M	0	Scopolamine
S3	M	0	Scopolamine
S3	M	0	Scopolamine
S3	M	0	Scopolamine
S3	M	0	Scopolamine
S3	M	0	Scopolamine
S3	M	0	Scopolamine
S3	M	0	Scopolamine
S3	M	0	Scopolamine
S3	M	0	Scopolamine
S3	M	0	Scopolamine
S3	M	0	Scopolamine
S3	M	0	Scopolamine
S3	M	0	Scopolamine
S3	M	0	Scopolamine
S3	M	0	Scopolamine
S3	M	0	Scopolamine
S3	M	0	Scopolamine
S3	M	0	Scopolamine
S3	M	0	Scopolamine
S3	M	0	Scopolamine
S3	M	0	Scopolamine
S3	M	0	Scopolamine
S3	M	0	Scopolamine
S3	M	0	Scopolamine
S3	M	0	Scopolamine
S3	M	0	Scopolamine
S3	M	0	Scopolamine
S3	M	0	Scopolamine
S3	M	0	Scopolamine
S3	M	0	Scopolamine
S3	M	0	Scopolamine
S3	M	0	Scopolamine
S3	M	0	Scopolamine
S3	M	0	Scopolamine
S3	M	0	Scopolamine
S3	M	0	Scopolamine
S3	M	0	Scopolamine
S3	M	0	Scopolamine
S3	M	0	Scopolamine
S3	M	0	Scopolamine
S3	M	1	Scopolamine
S3	M	1	Scopolamine
S3	M	0	Scopolamine
S3	M	0	Scopolamine
S3	M	0	Scopolamine
S3	M	0	Scopolamine
S3	M	0	Scopolamine
S3	M	1	Scopolamine
S3	M	0	Scopolamine
S3	M	0	Scopolamine
S3	M	0	Scopolamine
S3	M	0	Scopolamine
S3	M	0	Scopolamine
S3	M	0	Scopolamine
S3	M	0	Scopolamine
S3	M	0	Scopolamine
S3	M	0	Scopolamine
S3	M	0	Scopolamine
S3	M	0	Scopolamine
S3	M	0	Scopolamine
S3	M	0	Scopolamine
S3	M	0	Scopolamine
S3	M	0	Scopolamine
S3	M	0	Scopolamine
S3	M	0	Scopolamine
S3	M	0	Scopolamine
S3	M	0	Scopolamine
S3	M	0	Scopolamine
S3	M	0	Scopolamine
S3	M	0	Scopolamine
S3	M	0	Scopolamine
S3	M	0	Scopolamine
S3	M	0	Scopolamine
S3	M	0	Scopolamine
S3	M	0	Scopolamine
S3	M	0	Scopolamine
S3	M	0	Scopolamine
S3	M	0	Scopolamine
S3	M	0	Scopolamine
S3	M	0	Scopolamine
S3	M	0	Scopolamine
S3	M	0	Scopolamine
S3	M	0	Scopolamine
S3	M	0	Scopolamine
S3	M	0	Scopolamine
S3	M	0	Scopolamine
S3	M	0	Scopolamine
S3	M	0	Scopolamine
S3	M	0	Scopolamine
S3	M	0	Scopolamine
S3	M	0	Scopolamine
S3	M	0	Scopolamine
S3	M	0	Scopolamine
S3	M	0	Scopolamine
S3	M	1	Scopolamine
S3	M	0	Scopolamine
S3	M	1	Scopolamine
S3	M	0	Scopolamine
S3	M	0	Scopolamine
S3	M	0	Scopolamine
S3	M	0	Scopolamine
S3	M	0	Scopolamine
S3	M	0	Scopolamine
S3	M	0	Scopolamine
S3	M	0	Scopolamine
S3	M	0	Scopolamine
S3	M	0	Scopolamine
S3	M	0	Scopolamine
S3	M	0	Scopolamine
S3	M	0	Scopolamine
S3	M	0	Scopolamine
S3	M	0	Scopolamine
S3	M	0	Scopolamine
S3	M	0	Scopolamine
S3	M	0	Scopolamine
S3	M	0	Scopolamine
S3	M	0	Scopolamine
S3	M	0	Scopolamine
S3	M	0	Scopolamine
S3	M	0	Scopolamine
S3	M	0	Scopolamine
S3	M	0	Scopolamine
S4	M	1	Placebo
S4	M	1	Placebo
S4	M	0	Placebo
S4	M	0	Placebo
S4	M	1	Placebo
S4	M	0	Placebo
S4	M	1	Placebo
S4	M	0	Placebo
S4	M	0	Placebo
S4	M	0	Placebo
S4	M	0	Placebo
S4	M	0	Placebo
S4	M	0	Placebo
S4	M	1	Placebo
S4	M	0	Placebo
S4	M	0	Placebo
S4	M	0	Placebo
S4	M	0	Placebo
S4	M	0	Placebo
S4	M	1	Placebo
S4	M	1	Placebo
S4	M	0	Placebo
S4	M	1	Placebo
S4	M	0	Placebo
S4	M	1	Placebo
S4	M	1	Placebo
S4	M	1	Placebo
S4	M	0	Placebo
S4	M	0	Placebo
S4	M	1	Placebo
S4	M	0	Placebo
S4	M	0	Placebo
S4	M	0	Placebo
S4	M	1	Placebo
S4	M	0	Placebo
S4	M	0	Placebo
S4	M	1	Placebo
S4	M	0	Placebo
S4	M	0	Placebo
S4	M	1	Placebo
S4	M	0	Placebo
S4	M	0	Placebo
S4	M	0	Placebo
S4	M	0	Placebo
S4	M	0	Placebo
S4	M	0	Placebo
S4	M	0	Placebo
S4	M	0	Placebo
S4	M	1	Placebo
S4	M	1	Placebo
S4	M	0	Placebo
S4	M	1	Placebo
S4	M	0	Placebo
S4	M	0	Placebo
S4	M	1	Placebo
S4	M	1	Placebo
S4	M	0	Placebo
S4	M	0	Placebo
S4	M	0	Placebo
S4	M	0	Placebo
S4	M	0	Placebo
S4	M	0	Placebo
S4	M	0	Placebo
S4	M	1	Placebo
S4	M	0	Placebo
S4	M	0	Placebo
S4	M	0	Placebo
S4	M	0	Placebo
S4	M	1	Placebo
S4	M	0	Placebo
S4	M	0	Placebo
S4	M	0	Placebo
S4	M	0	Placebo
S4	M	0	Placebo
S4	M	0	Placebo
S4	M	0	Placebo
S4	M	1	Placebo
S4	M	0	Placebo
S4	M	0	Placebo
S4	M	1	Placebo
S4	M	1	Placebo
S4	M	0	Placebo
S4	M	1	Placebo
S4	M	0	Placebo
S4	M	1	Placebo
S4	M	1	Placebo
S4	M	0	Placebo
S4	M	0	Placebo
S4	M	0	Placebo
S4	M	0	Placebo
S4	M	1	Placebo
S4	M	1	Placebo
S4	M	0	Placebo
S4	M	0	Placebo
S4	M	0	Placebo
S4	M	0	Placebo
S4	M	1	Placebo
S4	M	1	Placebo
S4	M	1	Placebo
S4	M	1	Placebo
S4	M	0	Placebo
S4	M	0	Placebo
S4	M	0	Placebo
S4	M	0	Placebo
S4	M	0	Placebo
S4	M	0	Placebo
S4	M	1	Placebo
S4	M	0	Placebo
S4	M	0	Placebo
S4	M	0	Placebo
S4	M	1	Placebo
S4	M	0	Placebo
S4	M	0	Placebo
S4	M	1	Placebo
S4	M	0	Placebo
S4	M	0	Placebo
S4	M	0	Placebo
S4	M	1	Placebo
S4	M	0	Placebo
S4	M	0	Placebo
S4	M	1	Placebo
S4	M	1	Placebo
S4	M	1	Placebo
S4	M	0	Placebo
S4	M	1	Placebo
S4	M	0	Placebo
S4	M	0	Placebo
S4	M	1	Placebo
S4	M	1	Placebo
S4	M	0	Placebo
S4	M	0	Placebo
S4	M	0	Placebo
S4	M	0	Placebo
S4	M	0	Placebo
S4	M	0	Placebo
S4	M	0	Placebo
S4	M	0	Placebo
S4	M	0	Placebo
S4	M	0	Placebo
S4	M	0	Placebo
S4	M	0	Placebo
S4	M	0	Placebo
S4	M	0	Placebo
S4	M	1	Placebo
S4	M	0	Placebo
S4	M	1	Placebo
S4	M	0	Placebo
S4	M	0	Placebo
S4	M	0	Placebo
S4	M	0	Placebo
S4	M	0	Placebo
S4	M	0	Placebo
S4	M	0	Placebo
S4	M	0	Placebo
S4	M	0	Placebo
S4	M	0	Placebo
S4	M	1	Placebo
S4	M	1	Placebo
S4	M	1	Placebo
S4	M	0	Placebo
S4	M	1	Placebo
S4	M	0	Placebo
S4	M	1	Placebo
S4	M	0	Placebo
S4	M	0	Placebo
S4	M	1	Placebo
S4	M	0	Placebo
S4	M	0	Placebo
S4	M	0	Placebo
S4	M	0	Placebo
S4	M	0	Placebo
S4	M	0	Placebo
S4	M	0	Placebo
S4	M	1	Placebo
S4	M	0	Placebo
S4	M	1	Placebo
S4	M	0	Placebo
S4	M	0	Placebo
S4	M	1	Placebo
S4	M	0	Placebo
S4	M	0	Placebo
S4	M	1	Placebo
S4	M	0	Placebo
S4	M	0	Placebo
S4	M	1	Placebo
S4	M	0	Placebo
S4	M	0	Placebo
S4	M	0	Placebo
S4	M	0	Placebo
S4	M	1	Placebo
S4	M	1	Placebo
S4	M	0	Placebo
S4	M	1	Placebo
S4	M	0	Placebo
S4	M	0	Placebo
S4	M	0	Placebo
S4	M	0	Placebo
S4	M	1	Placebo
S4	M	0	Placebo
[truncated: 4,469 more rows]

## Sheet: 1d
subject_ID	gender	iscorrect	condition
S1	M	1	Placebo
S1	M	1	Placebo
S1	M	1	Placebo
S1	M	1	Placebo
S1	M	1	Placebo
S1	M	1	Placebo
S1	M	1	Placebo
S1	M	1	Placebo
S1	M	1	Placebo
S1	M	0	Placebo
S1	M	1	Placebo
S1	M	1	Placebo
S1	M	1	Placebo
S1	M	1	Placebo
S1	M	1	Placebo
S1	M	1	Placebo
S1	M	1	Placebo
S1	M	1	Placebo
S1	M	1	Placebo
S1	M	1	Placebo
S1	M	1	Placebo
S1	M	1	Placebo
S1	M	0	Placebo
S1	M	1	Placebo
S1	M	1	Placebo
S1	M	1	Placebo
S1	M	1	Placebo
S1	M	1	Placebo
S1	M	1	Placebo
S1	M	0	Placebo
S1	M	1	Placebo
S1	M	1	Placebo
S1	M	1	Placebo
S1	M	1	Placebo
S1	M	1	Placebo
S1	M	1	Placebo
S1	M	1	Placebo
S1	M	1	Placebo
S1	M	1	Placebo
S1	M	1	Placebo
S1	M	1	Placebo
S1	M	1	Placebo
S1	M	1	Placebo
S1	M	1	Placebo
S1	M	1	Placebo
S1	M	1	Placebo
S1	M	1	Placebo
S1	M	1	Placebo
S1	M	1	Placebo
S1	M	1	Placebo
S1	M	1	Placebo
S1	M	1	Placebo
S1	M	0	Placebo
S1	M	1	Placebo
S1	M	0	Placebo
S1	M	1	Placebo
S1	M	1	Placebo
S1	M	1	Placebo
S1	M	1	Placebo
S1	M	1	Placebo
S1	M	1	Placebo
S1	M	1	Placebo
S1	M	1	Placebo
S1	M	1	Placebo
S1	M	1	Placebo
S1	M	1	Placebo
S1	M	1	Placebo
S1	M	1	Placebo
S1	M	1	Placebo
S1	M	1	Placebo
S1	M	1	Placebo
S1	M	1	Placebo
S1	M	1	Placebo
S1	M	1	Placebo
S1	M	1	Placebo
S1	M	1	Placebo
S1	M	1	Placebo
S1	M	1	Placebo
S1	M	1	Placebo
S1	M	1	Placebo
S1	M	1	Placebo
S1	M	1	Placebo
S1	M	1	Placebo
S1	M	1	Placebo
S1	M	1	Placebo
S1	M	1	Placebo
S1	M	1	Placebo
S1	M	1	Placebo
S1	M	1	Placebo
S1	M	1	Placebo
S1	M	1	Placebo
S1	M	1	Placebo
S1	M	1	Placebo
S1	M	1	Placebo
S1	M	1	Placebo
S1	M	1	Placebo
S1	M	1	Placebo
S1	M	1	Placebo
S1	M	1	Placebo
S1	M	1	Placebo
S1	M	1	Placebo
S1	M	0	Placebo
S1	M	1	Placebo
S1	M	1	Placebo
S1	M	1	Placebo
S1	M	1	Placebo
S1	M	1	Placebo
S1	M	1	Placebo
S1	M	1	Placebo
S1	M	1	Placebo
S1	M	1	Placebo
S1	M	1	Placebo
S1	M	1	Placebo
S1	M	1	Placebo
S1	M	1	Placebo
S1	M	1	Placebo
S1	M	0	Placebo
S1	M	1	Placebo
S1	M	1	Placebo
S1	M	1	Placebo
S1	M	1	Placebo
S1	M	1	Placebo
S1	M	1	Placebo
S1	M	1	Placebo
S1	M	1	Placebo
S1	M	1	Placebo
S1	M	1	Placebo
S1	M	1	Placebo
S1	M	1	Placebo
S1	M	1	Placebo
S1	M	1	Placebo
S1	M	1	Placebo
S1	M	1	Placebo
S1	M	0	Placebo
S1	M	1	Placebo
S1	M	1	Placebo
S1	M	1	Placebo
S1	M	1	Placebo
S1	M	1	Placebo
S1	M	1	Placebo
S1	M	1	Placebo
S1	M	1	Placebo
S1	M	1	Placebo
S1	M	1	Placebo
S1	M	1	Placebo
S1	M	1	Placebo
S1	M	1	Placebo
S1	M	1	Placebo
S1	M	1	Placebo
S1	M	1	Placebo
S1	M	1	Placebo
S1	M	1	Placebo
S1	M	1	Placebo
S1	M	1	Placebo
S1	M	1	Placebo
S1	M	1	Placebo
S1	M	1	Placebo
S1	M	1	Placebo
S1	M	1	Placebo
S1	M	1	Placebo
S1	M	1	Placebo
S1	M	1	Placebo
S1	M	1	Placebo
S1	M	1	Placebo
S1	M	1	Placebo
S1	M	1	Placebo
S1	M	1	Placebo
S1	M	1	Placebo
S1	M	1	Placebo
S1	M	1	Placebo
S1	M	1	Placebo
S1	M	0	Placebo
S1	M	1	Placebo
S1	M	1	Placebo
S1	M	1	Placebo
S1	M	1	Placebo
S1	M	1	Placebo
S1	M	1	Placebo
S1	M	1	Placebo
S1	M	1	Placebo
S1	M	1	Placebo
S1	M	1	Placebo
S1	M	1	Placebo
S1	M	1	Placebo
S1	M	1	Placebo
S1	M	1	Placebo
S1	M	1	Placebo
S1	M	1	Placebo
S1	M	1	Placebo
S1	M	1	Placebo
S1	M	1	Placebo
S1	M	1	Placebo
S1	M	1	Placebo
S1	M	1	Placebo
S1	M	1	Placebo
S1	M	1	Placebo
S1	M	1	Placebo
S1	M	1	Placebo
S1	M	1	Placebo
S1	M	1	Placebo
S1	M	1	Placebo
S1	M	1	Placebo
S1	M	1	Placebo
S1	M	1	Placebo
S1	M	1	Placebo
S1	M	1	Placebo
S1	M	1	Placebo
S1	M	1	Placebo
S1	M	1	Placebo
S1	M	1	Placebo
S1	M	1	Placebo
S1	M	1	Placebo
S1	M	1	Placebo
S1	M	1	Placebo
S1	M	1	Placebo
S1	M	1	Placebo
S1	M	1	Placebo
S1	M	1	Placebo
S1	M	1	Placebo
S1	M	1	Placebo
S1	M	1	Placebo
S1	M	1	Placebo
S1	M	1	Placebo
S1	M	1	Placebo
S1	M	0	Placebo
S1	M	1	Placebo
S1	M	1	Placebo
S1	M	1	Placebo
S1	M	1	Placebo
S1	M	1	Placebo
S1	M	1	Placebo
S1	M	1	Placebo
S1	M	1	Placebo
S1	M	1	Placebo
S1	M	1	Placebo
S1	M	1	Placebo
S1	M	1	Placebo
S1	M	1	Placebo
S1	M	1	Placebo
S1	M	1	Placebo
S1	M	1	Placebo
S1	M	1	Placebo
S1	M	1	Placebo
S1	M	1	Placebo
S1	M	1	Placebo
S1	M	1	Placebo
S1	M	1	Placebo
S1	M	1	Placebo
S1	M	1	Placebo
S1	M	1	Placebo
S1	M	1	Placebo
S1	M	1	Placebo
S1	M	1	Placebo
S1	M	1	Placebo
S1	M	1	Scopolamine
S1	M	1	Scopolamine
S1	M	1	Scopolamine
S1	M	1	Scopolamine
S1	M	0	Scopolamine
S1	M	1	Scopolamine
S1	M	1	Scopolamine
S1	M	0	Scopolamine
S1	M	1	Scopolamine
S1	M	1	Scopolamine
S1	M	0	Scopolamine
S1	M	1	Scopolamine
S1	M	1	Scopolamine
S1	M	1	Scopolamine
S1	M	1	Scopolamine
S1	M	0	Scopolamine
S1	M	0	Scopolamine
S1	M	1	Scopolamine
S1	M	1	Scopolamine
S1	M	1	Scopolamine
S1	M	1	Scopolamine
S1	M	1	Scopolamine
S1	M	1	Scopolamine
S1	M	1	Scopolamine
S1	M	1	Scopolamine
S1	M	1	Scopolamine
S1	M	1	Scopolamine
S1	M	1	Scopolamine
S1	M	1	Scopolamine
S1	M	1	Scopolamine
S1	M	0	Scopolamine
S1	M	1	Scopolamine
S1	M	1	Scopolamine
S1	M	1	Scopolamine
S1	M	1	Scopolamine
S1	M	1	Scopolamine
S1	M	1	Scopolamine
S1	M	1	Scopolamine
S1	M	1	Scopolamine
S1	M	0	Scopolamine
S1	M	1	Scopolamine
S1	M	1	Scopolamine
S1	M	1	Scopolamine
S1	M	1	Scopolamine
S1	M	1	Scopolamine
S1	M	1	Scopolamine
S1	M	1	Scopolamine
S1	M	1	Scopolamine
S1	M	1	Scopolamine
S1	M	1	Scopolamine
S1	M	1	Scopolamine
S1	M	1	Scopolamine
S1	M	1	Scopolamine
S1	M	1	Scopolamine
S1	M	1	Scopolamine
S1	M	1	Scopolamine
S1	M	1	Scopolamine
S1	M	1	Scopolamine
S1	M	0	Scopolamine
S1	M	1	Scopolamine
S1	M	1	Scopolamine
S1	M	1	Scopolamine
S1	M	1	Scopolamine
S1	M	1	Scopolamine
S1	M	1	Scopolamine
S1	M	1	Scopolamine
S1	M	1	Scopolamine
S1	M	1	Scopolamine
S1	M	1	Scopolamine
S1	M	1	Scopolamine
S1	M	1	Scopolamine
S1	M	1	Scopolamine
S1	M	1	Scopolamine
S1	M	1	Scopolamine
S1	M	1	Scopolamine
S1	M	0	Scopolamine
S1	M	1	Scopolamine
S1	M	1	Scopolamine
S1	M	1	Scopolamine
S1	M	1	Scopolamine
S1	M	1	Scopolamine
S1	M	1	Scopolamine
S1	M	1	Scopolamine
S1	M	1	Scopolamine
S1	M	1	Scopolamine
S1	M	1	Scopolamine
S1	M	1	Scopolamine
S1	M	1	Scopolamine
S1	M	1	Scopolamine
S1	M	1	Scopolamine
S1	M	1	Scopolamine
S1	M	1	Scopolamine
S1	M	1	Scopolamine
S1	M	1	Scopolamine
S1	M	1	Scopolamine
S1	M	1	Scopolamine
S1	M	1	Scopolamine
S1	M	0	Scopolamine
S1	M	1	Scopolamine
S1	M	1	Scopolamine
S1	M	1	Scopolamine
S1	M	1	Scopolamine
S1	M	1	Scopolamine
S1	M	1	Scopolamine
S1	M	1	Scopolamine
S1	M	1	Scopolamine
S1	M	1	Scopolamine
S1	M	1	Scopolamine
S1	M	0	Scopolamine
S1	M	1	Scopolamine
S1	M	0	Scopolamine
S1	M	1	Scopolamine
S1	M	1	Scopolamine
S1	M	1	Scopolamine
S1	M	1	Scopolamine
S1	M	1	Scopolamine
S1	M	1	Scopolamine
S1	M	1	Scopolamine
S1	M	1	Scopolamine
S1	M	1	Scopolamine
S1	M	1	Scopolamine
S1	M	1	Scopolamine
S1	M	1	Scopolamine
S1	M	1	Scopolamine
S1	M	1	Scopolamine
S1	M	1	Scopolamine
S1	M	1	Scopolamine
S1	M	1	Scopolamine
S1	M	1	Scopolamine
S1	M	1	Scopolamine
S1	M	1	Scopolamine
S1	M	1	Scopolamine
S1	M	1	Scopolamine
S1	M	1	Scopolamine
S1	M	1	Scopolamine
S1	M	1	Scopolamine
S1	M	1	Scopolamine
S1	M	1	Scopolamine
S1	M	1	Scopolamine
S1	M	1	Scopolamine
S1	M	1	Scopolamine
S1	M	1	Scopolamine
S1	M	1	Scopolamine
S1	M	1	Scopolamine
S1	M	1	Scopolamine
S1	M	1	Scopolamine
S1	M	1	Scopolamine
S1	M	1	Scopolamine
S1	M	1	Scopolamine
S1	M	1	Scopolamine
S1	M	1	Scopolamine
S1	M	0	Scopolamine
S1	M	1	Scopolamine
S1	M	1	Scopolamine
S1	M	1	Scopolamine
S1	M	1	Scopolamine
S1	M	1	Scopolamine
S1	M	1	Scopolamine
S1	M	1	Scopolamine
S1	M	1	Scopolamine
S1	M	1	Scopolamine
S1	M	1	Scopolamine
S1	M	1	Scopolamine
S1	M	1	Scopolamine
S1	M	1	Scopolamine
S1	M	1	Scopolamine
S1	M	0	Scopolamine
S1	M	1	Scopolamine
S1	M	1	Scopolamine
S1	M	1	Scopolamine
S1	M	1	Scopolamine
S1	M	1	Scopolamine
S1	M	1	Scopolamine
S1	M	1	Scopolamine
S1	M	1	Scopolamine
S1	M	1	Scopolamine
S1	M	1	Scopolamine
S1	M	1	Scopolamine
S1	M	1	Scopolamine
S1	M	1	Scopolamine
S1	M	1	Scopolamine
S1	M	1	Scopolamine
S1	M	1	Scopolamine
S1	M	1	Scopolamine
S1	M	1	Scopolamine
S1	M	1	Scopolamine
S1	M	1	Scopolamine
S1	M	1	Scopolamine
S1	M	1	Scopolamine
S1	M	1	Scopolamine
S1	M	1	Scopolamine
S1	M	1	Scopolamine
S1	M	1	Scopolamine
S1	M	1	Scopolamine
S1	M	1	Scopolamine
S1	M	1	Scopolamine
S1	M	1	Scopolamine
S1	M	1	Scopolamine
S1	M	0	Scopolamine
S1	M	1	Scopolamine
S1	M	0	Scopolamine
S1	M	1	Scopolamine
S1	M	1	Scopolamine
S1	M	1	Scopolamine
S1	M	1	Scopolamine
S1	M	1	Scopolamine
S1	M	1	Scopolamine
S1	M	1	Scopolamine
S1	M	1	Scopolamine
S1	M	1	Scopolamine
S1	M	1	Scopolamine
S1	M	1	Scopolamine
S1	M	1	Scopolamine
S1	M	1	Scopolamine
S1	M	1	Scopolamine
S1	M	1	Scopolamine
S1	M	1	Scopolamine
S1	M	1	Scopolamine
S1	M	1	Scopolamine
S1	M	1	Scopolamine
S1	M	0	Scopolamine
S1	M	1	Scopolamine
S1	M	1	Scopolamine
S1	M	1	Scopolamine
S1	M	1	Scopolamine
S1	M	1	Scopolamine
S1	M	1	Scopolamine
S1	M	1	Scopolamine
S1	M	1	Scopolamine
S1	M	1	Scopolamine
S1	M	1	Scopolamine
S1	M	1	Scopolamine
S1	M	1	Scopolamine
S1	M	1	Scopolamine
S1	M	1	Scopolamine
S1	M	1	Scopolamine
S1	M	1	Scopolamine
S1	M	1	Scopolamine
S1	M	1	Scopolamine
S1	M	1	Scopolamine
S1	M	1	Scopolamine
S1	M	1	Scopolamine
S1	M	1	Scopolamine
S1	M	1	Scopolamine
S2	M	1	Scopolamine
S2	M	1	Scopolamine
S2	M	1	Scopolamine
S2	M	1	Scopolamine
S2	M	1	Scopolamine
S2	M	1	Scopolamine
S2	M	0	Scopolamine
S2	M	1	Scopolamine
S2	M	1	Scopolamine
S2	M	1	Scopolamine
S2	M	1	Scopolamine
S2	M	1	Scopolamine
S2	M	1	Scopolamine
S2	M	1	Scopolamine
S2	M	0	Scopolamine
S2	M	1	Scopolamine
S2	M	1	Scopolamine
S2	M	0	Scopolamine
S2	M	0	Scopolamine
S2	M	0	Scopolamine
S2	M	1	Scopolamine
S2	M	1	Scopolamine
S2	M	1	Scopolamine
S2	M	1	Scopolamine
S2	M	0	Scopolamine
S2	M	1	Scopolamine
S2	M	1	Scopolamine
S2	M	0	Scopolamine
S2	M	0	Scopolamine
S2	M	0	Scopolamine
S2	M	0	Scopolamine
S2	M	1	Scopolamine
S2	M	1	Scopolamine
S2	M	1	Scopolamine
S2	M	1	Scopolamine
S2	M	1	Placebo
S2	M	0	Placebo
S2	M	1	Placebo
S2	M	1	Placebo
S2	M	1	Placebo
S2	M	0	Placebo
S2	M	1	Placebo
S2	M	1	Placebo
S2	M	1	Placebo
S2	M	1	Placebo
S2	M	1	Placebo
S2	M	1	Placebo
S2	M	0	Placebo
S2	M	1	Placebo
S2	M	1	Placebo
S2	M	0	Placebo
S2	M	1	Placebo
S2	M	0	Placebo
S2	M	1	Placebo
S2	M	1	Placebo
S2	M	0	Placebo
S2	M	1	Placebo
S2	M	1	Placebo
S2	M	1	Placebo
S2	M	1	Placebo
S2	M	1	Placebo
S2	M	1	Placebo
S2	M	1	Placebo
S2	M	0	Placebo
S2	M	1	Placebo
S2	M	0	Placebo
S2	M	1	Placebo
S2	M	0	Placebo
S2	M	0	Placebo
S2	M	1	Placebo
S2	M	1	Placebo
S2	M	1	Placebo
S2	M	0	Placebo
S2	M	1	Placebo
S2	M	1	Placebo
S2	M	1	Placebo
S2	M	1	Placebo
S2	M	0	Placebo
S2	M	0	Placebo
S2	M	1	Placebo
S2	M	1	Placebo
S2	M	0	Placebo
S2	M	1	Placebo
S3	M	1	Placebo
S3	M	1	Placebo
S3	M	0	Placebo
S3	M	0	Placebo
S3	M	0	Placebo
S3	M	0	Placebo
S3	M	1	Placebo
S3	M	1	Placebo
S3	M	1	Placebo
S3	M	0	Placebo
S3	M	1	Placebo
S3	M	1	Placebo
S3	M	1	Placebo
S3	M	1	Placebo
S3	M	0	Placebo
S3	M	1	Placebo
S3	M	1	Placebo
S3	M	1	Placebo
S3	M	1	Placebo
S3	M	1	Placebo
S3	M	1	Placebo
S3	M	1	Placebo
S3	M	1	Placebo
S3	M	0	Placebo
S3	M	1	Placebo
S3	M	1	Placebo
S3	M	0	Placebo
S3	M	1	Placebo
S3	M	1	Placebo
S3	M	1	Placebo
S3	M	1	Placebo
S3	M	0	Placebo
S3	M	1	Placebo
S3	M	1	Placebo
S3	M	1	Placebo
S3	M	1	Placebo
S3	M	1	Placebo
S3	M	1	Placebo
S3	M	1	Placebo
S3	M	1	Placebo
S3	M	1	Placebo
S3	M	0	Placebo
S3	M	1	Placebo
S3	M	1	Placebo
S3	M	1	Placebo
S3	M	1	Placebo
S3	M	1	Placebo
S3	M	1	Placebo
S3	M	1	Placebo
S3	M	1	Placebo
S3	M	0	Placebo
S3	M	1	Placebo
S3	M	1	Placebo
S3	M	0	Placebo
S3	M	1	Placebo
S3	M	1	Placebo
S3	M	1	Placebo
S3	M	1	Placebo
S3	M	1	Placebo
S3	M	1	Placebo
S3	M	1	Placebo
S3	M	1	Placebo
S3	M	0	Placebo
S3	M	1	Placebo
S3	M	1	Placebo
S3	M	1	Placebo
S3	M	1	Placebo
S3	M	1	Placebo
S3	M	1	Placebo
S3	M	1	Placebo
S3	M	1	Placebo
S3	M	1	Placebo
S3	M	1	Placebo
S3	M	1	Placebo
S3	M	1	Placebo
S3	M	0	Placebo
S3	M	1	Placebo
S3	M	1	Placebo
S3	M	1	Scopolamine
S3	M	1	Scopolamine
S3	M	1	Scopolamine
S3	M	1	Scopolamine
S3	M	1	Scopolamine
S3	M	1	Scopolamine
S3	M	1	Scopolamine
S3	M	0	Scopolamine
S3	M	1	Scopolamine
S3	M	1	Scopolamine
S3	M	1	Scopolamine
S3	M	1	Scopolamine
S3	M	1	Scopolamine
S3	M	1	Scopolamine
S3	M	0	Scopolamine
S3	M	1	Scopolamine
S3	M	1	Scopolamine
S3	M	0	Scopolamine
S3	M	1	Scopolamine
S3	M	1	Scopolamine
S3	M	1	Scopolamine
S3	M	1	Scopolamine
S3	M	1	Scopolamine
S3	M	1	Scopolamine
S3	M	0	Scopolamine
S3	M	1	Scopolamine
S3	M	1	Scopolamine
S3	M	1	Scopolamine
S3	M	1	Scopolamine
S3	M	1	Scopolamine
S3	M	0	Scopolamine
S3	M	1	Scopolamine
S3	M	1	Scopolamine
S3	M	1	Scopolamine
S3	M	1	Scopolamine
S3	M	0	Scopolamine
S3	M	1	Scopolamine
S3	M	1	Scopolamine
S3	M	1	Scopolamine
S3	M	1	Scopolamine
S3	M	1	Scopolamine
S3	M	0	Scopolamine
S3	M	0	Scopolamine
S3	M	1	Scopolamine
S3	M	1	Scopolamine
S3	M	1	Scopolamine
S3	M	0	Scopolamine
S3	M	1	Scopolamine
S3	M	1	Scopolamine
S3	M	1	Scopolamine
S3	M	1	Scopolamine
S3	M	1	Scopolamine
S3	M	1	Scopolamine
S3	M	1	Scopolamine
S3	M	1	Scopolamine
S3	M	1	Scopolamine
S3	M	1	Scopolamine
S3	M	1	Scopolamine
S3	M	1	Scopolamine
S3	M	1	Scopolamine
S3	M	1	Scopolamine
S3	M	1	Scopolamine
S3	M	1	Scopolamine
S3	M	0	Scopolamine
S3	M	1	Scopolamine
S3	M	1	Scopolamine
S3	M	1	Scopolamine
S3	M	1	Scopolamine
S3	M	1	Scopolamine
S3	M	1	Scopolamine
S3	M	1	Scopolamine
S4	M	1	Placebo
S4	M	1	Placebo
S4	M	1	Placebo
S4	M	1	Placebo
S4	M	1	Placebo
S4	M	1	Placebo
S4	M	1	Placebo
S4	M	1	Placebo
S4	M	1	Placebo
S4	M	1	Placebo
S4	M	0	Placebo
S4	M	1	Placebo
S4	M	1	Placebo
S4	M	1	Placebo
S4	M	1	Placebo
S4	M	1	Placebo
S4	M	1	Placebo
S4	M	1	Placebo
S4	M	1	Placebo
S4	M	1	Placebo
S4	M	1	Placebo
S4	M	1	Placebo
S4	M	1	Placebo
S4	M	1	Placebo
S4	M	0	Placebo
S4	M	1	Placebo
S4	M	1	Placebo
S4	M	1	Placebo
S4	M	1	Placebo
S4	M	1	Placebo
S4	M	1	Placebo
S4	M	1	Placebo
S4	M	0	Placebo
S4	M	1	Placebo
S4	M	1	Placebo
S4	M	1	Placebo
S4	M	1	Placebo
S4	M	1	Placebo
S4	M	1	Placebo
S4	M	1	Placebo
S4	M	1	Placebo
S4	M	1	Placebo
S4	M	1	Placebo
S4	M	1	Placebo
S4	M	1	Placebo
S4	M	1	Placebo
S4	M	1	Placebo
S4	M	1	Placebo
S4	M	1	Placebo
S4	M	1	Placebo
S4	M	1	Placebo
S4	M	1	Placebo
S4	M	1	Placebo
S4	M	1	Placebo
S4	M	1	Placebo
S4	M	1	Placebo
S4	M	1	Placebo
S4	M	1	Placebo
S4	M	1	Placebo
S4	M	1	Placebo
S4	M	1	Placebo
S4	M	1	Placebo
S4	M	1	Placebo
S4	M	1	Placebo
S4	M	1	Placebo
S4	M	1	Placebo
S4	M	1	Placebo
S4	M	1	Placebo
S4	M	1	Placebo
S4	M	1	Placebo
S4	M	1	Placebo
S4	M	1	Placebo
S4	M	1	Placebo
S4	M	1	Placebo
S4	M	1	Placebo
S4	M	1	Placebo
S4	M	1	Placebo
S4	M	1	Placebo
S4	M	1	Placebo
S4	M	1	Placebo
S4	M	1	Placebo
S4	M	1	Placebo
S4	M	1	Placebo
S4	M	0	Placebo
S4	M	1	Placebo
S4	M	1	Placebo
S4	M	1	Placebo
S4	M	1	Placebo
S4	M	1	Placebo
S4	M	1	Placebo
S4	M	1	Placebo
S4	M	1	Placebo
S4	M	1	Placebo
S4	M	1	Placebo
S4	M	1	Placebo
S4	M	1	Placebo
S4	M	1	Placebo
S4	M	1	Placebo
S4	M	1	Placebo
S4	M	1	Placebo
S4	M	1	Placebo
S4	M	1	Placebo
S4	M	0	Placebo
S4	M	1	Placebo
S4	M	1	Placebo
S4	M	1	Placebo
S4	M	1	Placebo
S4	M	1	Placebo
S4	M	1	Placebo
S4	M	1	Placebo
S4	M	1	Placebo
S4	M	1	Placebo
S4	M	1	Placebo
S4	M	0	Placebo
S4	M	1	Placebo
S4	M	1	Placebo
S4	M	1	Placebo
S4	M	1	Placebo
S4	M	1	Placebo
S4	M	1	Placebo
S4	M	1	Placebo
S4	M	1	Placebo
S4	M	1	Placebo
S4	M	1	Placebo
S4	M	1	Placebo
S4	M	1	Placebo
S4	M	1	Placebo
S4	M	1	Placebo
S4	M	1	Placebo
S4	M	0	Placebo
S4	M	1	Placebo
S4	M	1	Placebo
S4	M	1	Placebo
S4	M	1	Placebo
S4	M	1	Placebo
S4	M	1	Placebo
S4	M	1	Placebo
S4	M	1	Placebo
S4	M	1	Placebo
S4	M	1	Placebo
S4	M	1	Placebo
S4	M	0	Placebo
S4	M	1	Placebo
S4	M	1	Placebo
S4	M	1	Placebo
S4	M	1	Placebo
S4	M	1	Scopolamine
S4	M	0	Scopolamine
S4	M	1	Scopolamine
S4	M	1	Scopolamine
S4	M	1	Scopolamine
S4	M	1	Scopolamine
S4	M	1	Scopolamine
S4	M	1	Scopolamine
S4	M	1	Scopolamine
S4	M	1	Scopolamine
S4	M	1	Scopolamine
S4	M	1	Scopolamine
S4	M	1	Scopolamine
S4	M	1	Scopolamine
S4	M	1	Scopolamine
S4	M	1	Scopolamine
S4	M	1	Scopolamine
S4	M	1	Scopolamine
S4	M	1	Scopolamine
S4	M	1	Scopolamine
S4	M	1	Scopolamine
S4	M	1	Scopolamine
S4	M	1	Scopolamine
S4	M	0	Scopolamine
S4	M	1	Scopolamine
S4	M	1	Scopolamine
S4	M	0	Scopolamine
S4	M	1	Scopolamine
S4	M	1	Scopolamine
S4	M	0	Scopolamine
S4	M	1	Scopolamine
S4	M	1	Scopolamine
S4	M	1	Scopolamine
S4	M	1	Scopolamine
S4	M	1	Scopolamine
S4	M	1	Scopolamine
S4	M	1	Scopolamine
S4	M	1	Scopolamine
S4	M	1	Scopolamine
S4	M	1	Scopolamine
S4	M	1	Scopolamine
S4	M	1	Scopolamine
S4	M	1	Scopolamine
S4	M	1	Scopolamine
S4	M	1	Scopolamine
S4	M	0	Scopolamine
S4	M	1	Scopolamine
S4	M	1	Scopolamine
S4	M	1	Scopolamine
S4	M	1	Scopolamine
S4	M	1	Scopolamine
S4	M	1	Scopolamine
S4	M	1	Scopolamine
S4	M	1	Scopolamine
S4	M	1	Scopolamine
S4	M	1	Scopolamine
S4	M	1	Scopolamine
S4	M	1	Scopolamine
S4	M	1	Scopolamine
S4	M	1	Scopolamine
S4	M	1	Scopolamine
S4	M	1	Scopolamine
S4	M	1	Scopolamine
S4	M	1	Scopolamine
S4	M	1	Scopolamine
S4	M	1	Scopolamine
S4	M	1	Scopolamine
S4	M	1	Scopolamine
S4	M	1	Scopolamine
S4	M	1	Scopolamine
S4	M	1	Scopolamine
S4	M	1	Scopolamine
S4	M	1	Scopolamine
S4	M	1	Scopolamine
S4	M	1	Scopolamine
S4	M	1	Scopolamine
S4	M	1	Scopolamine
S4	M	1	Scopolamine
S4	M	1	Scopolamine
S4	M	1	Scopolamine
S4	M	1	Scopolamine
S4	M	1	Scopolamine
S4	M	0	Scopolamine
S4	M	1	Scopolamine
S4	M	1	Scopolamine
S4	M	1	Scopolamine
S4	M	1	Scopolamine
S4	M	1	Scopolamine
S4	M	1	Scopolamine
S4	M	1	Scopolamine
S4	M	1	Scopolamine
S4	M	1	Scopolamine
S4	M	1	Scopolamine
S4	M	1	Scopolamine
S4	M	1	Scopolamine
S4	M	1	Scopolamine
S4	M	1	Scopolamine
S4	M	1	Scopolamine
S4	M	1	Scopolamine
S4	M	1	Scopolamine
S4	M	1	Scopolamine
S4	M	1	Scopolamine
S4	M	1	Scopolamine
S4	M	1	Scopolamine
S4	M	1	Scopolamine
S4	M	1	Scopolamine
S4	M	1	Scopolamine
S4	M	1	Scopolamine
S4	M	1	Scopolamine
S4	M	1	Scopolamine
S4	M	1	Scopolamine
S4	M	0	Scopolamine
S4	M	1	Scopolamine
S4	M	1	Scopolamine
S4	M	1	Scopolamine
S4	M	1	Scopolamine
S4	M	1	Scopolamine
S4	M	1	Scopolamine
S4	M	1	Scopolamine
S4	M	1	Scopolamine
S4	M	1	Scopolamine
S4	M	1	Scopolamine
S4	M	1	Scopolamine
S4	M	1	Scopolamine
S4	M	1	Scopolamine
S4	M	1	Scopolamine
S4	M	1	Scopolamine
S4	M	1	Scopolamine
S4	M	1	Scopolamine
S4	M	1	Scopolamine
S4	M	1	Scopolamine
S4	M	1	Scopolamine
S4	M	1	Scopolamine
S4	M	1	Scopolamine
S4	M	1	Scopolamine
S4	M	1	Scopolamine
S4	M	1	Scopolamine
S4	M	1	Scopolamine
S4	M	1	Scopolamine
S4	M	1	Scopolamine
S4	M	1	Scopolamine
S4	M	1	Scopolamine
S4	M	1	Scopolamine
S4	M	1	Scopolamine
S4	M	1	Scopolamine
S4	M	1	Scopolamine
S5	F	1	Scopolamine
S5	F	1	Scopolamine
S5	F	1	Scopolamine
S5	F	1	Scopolamine
S5	F	1	Scopolamine
S5	F	1	Scopolamine
S5	F	1	Scopolamine
S5	F	1	Scopolamine
S5	F	1	Scopolamine
S5	F	1	Scopolamine
S5	F	1	Scopolamine
S5	F	1	Scopolamine
S5	F	1	Scopolamine
S5	F	1	Scopolamine
S5	F	1	Scopolamine
S5	F	1	Scopolamine
S5	F	1	Scopolamine
S5	F	1	Scopolamine
S5	F	1	Scopolamine
S5	F	1	Scopolamine
S5	F	1	Scopolamine
S5	F	1	Scopolamine
S5	F	1	Scopolamine
S5	F	1	Scopolamine
S5	F	1	Scopolamine
S5	F	1	Scopolamine
S5	F	1	Scopolamine
S5	F	1	Scopolamine
S5	F	1	Scopolamine
S5	F	1	Scopolamine
S5	F	1	Scopolamine
S5	F	1	Scopolamine
S5	F	1	Scopolamine
S5	F	1	Scopolamine
S5	F	1	Scopolamine
S5	F	1	Scopolamine
S5	F	1	Scopolamine
S5	F	1	Scopolamine
S5	F	1	Placebo
S5	F	1	Placebo
S5	F	1	Placebo
S5	F	1	Placebo
S5	F	1	Placebo
S5	F	1	Placebo
S5	F	1	Placebo
S5	F	1	Placebo
S5	F	1	Placebo
S5	F	1	Placebo
S5	F	1	Placebo
S5	F	1	Placebo
S5	F	1	Placebo
S5	F	1	Placebo
S5	F	1	Placebo
S5	F	1	Placebo
S5	F	1	Placebo
S5	F	1	Placebo
S5	F	1	Placebo
S5	F	1	Placebo
S5	F	1	Placebo
S5	F	1	Placebo
S5	F	1	Placebo
S5	F	1	Placebo
S5	F	1	Placebo
S5	F	1	Placebo
S5	F	1	Placebo
S5	F	1	Placebo
S5	F	1	Placebo
S5	F	1	Placebo
S5	F	1	Placebo
S5	F	1	Placebo
S5	F	1	Placebo
S5	F	1	Placebo
S5	F	1	Placebo
S5	F	1	Placebo
S5	F	1	Placebo
S5	F	1	Placebo
S5	F	1	Placebo
S5	F	1	Placebo
S5	F	1	Placebo
S5	F	1	Placebo
S5	F	1	Placebo
S5	F	1	Placebo
S5	F	1	Placebo
S5	F	1	Placebo
S5	F	1	Placebo
S5	F	1	Placebo
S5	F	1	Placebo
S5	F	1	Placebo
S5	F	1	Placebo
S5	F	1	Placebo
S5	F	1	Placebo
S5	F	1	Placebo
S5	F	1	Placebo
S5	F	1	Placebo
S5	F	1	Placebo
S5	F	1	Placebo
S5	F	1	Placebo
S5	F	1	Placebo
S5	F	1	Placebo
S5	F	1	Placebo
S5	F	1	Placebo
S5	F	1	Placebo
S5	F	1	Placebo
S5	F	1	Placebo
S5	F	1	Placebo
S5	F	1	Placebo
S5	F	1	Placebo
S5	F	1	Placebo
S5	F	1	Placebo
S5	F	1	Placebo
S5	F	1	Placebo
S5	F	1	Placebo
S5	F	1	Placebo
S5	F	1	Placebo
S5	F	1	Placebo
S5	F	1	Placebo
S5	F	1	Placebo
S5	F	1	Placebo
S5	F	1	Placebo
S5	F	1	Placebo
S5	F	1	Placebo
S5	F	1	Placebo
S5	F	1	Placebo
S5	F	1	Placebo
S5	F	1	Placebo
S5	F	1	Placebo
S5	F	1	Placebo
S5	F	1	Placebo
S5	F	1	Placebo
S5	F	1	Placebo
S5	F	1	Placebo
S5	F	1	Placebo
S5	F	1	Placebo
S5	F	1	Placebo
S5	F	1	Placebo
S5	F	1	Placebo
S5	F	1	Placebo
S5	F	1	Placebo
S5	F	1	Placebo
S5	F	1	Placebo
S5	F	1	Placebo
S5	F	1	Placebo
S5	F	1	Placebo
S5	F	1	Placebo
S5	F	1	Placebo
S5	F	1	Placebo
S5	F	1	Placebo
S5	F	1	Placebo
S5	F	1	Placebo
S5	F	1	Placebo
S6	F	1	Scopolamine
S6	F	1	Scopolamine
S6	F	1	Scopolamine
S6	F	1	Scopolamine
S6	F	1	Scopolamine
S6	F	1	Scopolamine
S6	F	1	Scopolamine
S6	F	1	Scopolamine
S6	F	1	Scopolamine
S6	F	1	Scopolamine
S6	F	0	Scopolamine
S6	F	1	Scopolamine
S6	F	1	Scopolamine
S6	F	1	Scopolamine
S6	F	1	Scopolamine
S6	F	1	Scopolamine
S6	F	1	Scopolamine
S6	F	1	Scopolamine
S6	F	1	Scopolamine
S6	F	1	Scopolamine
S6	F	1	Scopolamine
S6	F	1	Scopolamine
S6	F	1	Scopolamine
S6	F	1	Scopolamine
S6	F	1	Scopolamine
S6	F	1	Scopolamine
S6	F	1	Scopolamine
S6	F	1	Scopolamine
S6	F	1	Scopolamine
S6	F	1	Scopolamine
S6	F	1	Scopolamine
S6	F	1	Scopolamine
S6	F	1	Scopolamine
S6	F	1	Scopolamine
S6	F	1	Scopolamine
S6	F	1	Scopolamine
S6	F	1	Scopolamine
S6	F	1	Scopolamine
S6	F	1	Scopolamine
S6	F	1	Scopolamine
S6	F	1	Scopolamine
S6	F	1	Scopolamine
S6	F	1	Scopolamine
S6	F	1	Scopolamine
S6	F	1	Scopolamine
S6	F	1	Scopolamine
S6	F	1	Scopolamine
S6	F	1	Scopolamine
S6	F	1	Scopolamine
S6	F	1	Scopolamine
S6	F	1	Scopolamine
S6	F	1	Scopolamine
S6	F	1	Scopolamine
S6	F	1	Scopolamine
S6	F	1	Scopolamine
S6	F	1	Scopolamine
S6	F	1	Scopolamine
S6	F	1	Scopolamine
S6	F	1	Scopolamine
S6	F	1	Scopolamine
S6	F	1	Scopolamine
S6	F	1	Scopolamine
S6	F	1	Scopolamine
S6	F	1	Scopolamine
S6	F	1	Scopolamine
S6	F	1	Scopolamine
S6	F	1	Scopolamine
S6	F	1	Scopolamine
S6	F	1	Scopolamine
S6	F	1	Scopolamine
S6	F	1	Scopolamine
S6	F	1	Scopolamine
S6	F	1	Scopolamine
S6	F	1	Scopolamine
S6	F	1	Placebo
S6	F	1	Placebo
S6	F	1	Placebo
S6	F	1	Placebo
S6	F	1	Placebo
S6	F	1	Placebo
S6	F	1	Placebo
S6	F	1	Placebo
S6	F	1	Placebo
S6	F	1	Placebo
S6	F	1	Placebo
S6	F	1	Placebo
S6	F	1	Placebo
S6	F	1	Placebo
S6	F	1	Placebo
S6	F	1	Placebo
S6	F	1	Placebo
S6	F	1	Placebo
S6	F	1	Placebo
S6	F	1	Placebo
S6	F	1	Placebo
S6	F	1	Placebo
S6	F	1	Placebo
S6	F	1	Placebo
S6	F	1	Placebo
S6	F	1	Placebo
S6	F	1	Placebo
S6	F	1	Placebo
S6	F	1	Placebo
S6	F	1	Placebo
S6	F	1	Placebo
S6	F	1	Placebo
S6	F	1	Placebo
S6	F	0	Placebo
S6	F	1	Placebo
S6	F	1	Placebo
S6	F	1	Placebo
S6	F	1	Placebo
S6	F	1	Placebo
S6	F	1	Placebo
S6	F	1	Placebo
S6	F	1	Placebo
S6	F	1	Placebo
S6	F	1	Placebo
S6	F	1	Placebo
S6	F	1	Placebo
S6	F	1	Placebo
S6	F	1	Placebo
S6	F	1	Placebo
S6	F	1	Placebo
S6	F	1	Placebo
S6	F	1	Placebo
S6	F	1	Placebo
S6	F	1	Placebo
S6	F	1	Placebo
S6	F	1	Placebo
S6	F	1	Placebo
S6	F	0	Placebo
S6	F	1	Placebo
S6	F	1	Placebo
S6	F	1	Placebo
S6	F	1	Placebo
S6	F	1	Placebo
S6	F	1	Placebo
S6	F	1	Placebo
S6	F	1	Placebo
S6	F	1	Placebo
S6	F	1	Placebo
S6	F	1	Placebo
S6	F	1	Placebo
S6	F	1	Placebo
S6	F	1	Placebo
S6	F	1	Placebo
S6	F	1	Placebo
S6	F	1	Placebo
S6	F	1	Placebo
S6	F	1	Placebo
S6	F	1	Placebo
S6	F	1	Placebo
S6	F	1	Placebo
S6	F	1	Placebo
S6	F	1	Placebo
S6	F	1	Placebo
S6	F	1	Placebo
S6	F	1	Placebo
S6	F	1	Placebo
S6	F	1	Placebo
S6	F	1	Placebo
S6	F	1	Placebo
S6	F	1	Placebo
S6	F	1	Placebo
S6	F	1	Placebo
S6	F	1	Placebo
S6	F	1	Placebo
S6	F	1	Placebo
S6	F	1	Placebo
S6	F	1	Placebo
S6	F	1	Placebo
S6	F	1	Placebo
S6	F	1	Placebo
S6	F	1	Placebo
S6	F	1	Placebo
S6	F	1	Placebo
S6	F	1	Placebo
S6	F	1	Placebo
S6	F	1	Placebo
S6	F	1	Placebo
S6	F	1	Placebo
S6	F	1	Placebo
S6	F	1	Placebo
S6	F	1	Placebo
S6	F	1	Placebo
S6	F	1	Placebo
S6	F	1	Placebo
S6	F	1	Placebo
S6	F	1	Placebo
S7	M	1	Placebo
S7	M	1	Placebo
S7	M	0	Placebo
S7	M	1	Placebo
S7	M	1	Placebo
S7	M	0	Placebo
S7	M	1	Placebo
S7	M	0	Placebo
S7	M	1	Placebo
S7	M	1	Placebo
S7	M	1	Placebo
S7	M	1	Placebo
S7	M	1	Placebo
S7	M	1	Placebo
S7	M	1	Placebo
S7	M	1	Placebo
S7	M	1	Placebo
S7	M	1	Placebo
S7	M	1	Placebo
S7	M	1	Placebo
S7	M	1	Placebo
S7	M	1	Placebo
S7	M	1	Placebo
S7	M	1	Placebo
S7	M	1	Placebo
S7	M	1	Placebo
S7	M	0	Placebo
S7	M	1	Placebo
S7	M	1	Placebo
S7	M	0	Placebo
S7	M	1	Placebo
S7	M	0	Placebo
S7	M	1	Placebo
S7	M	1	Placebo
S7	M	1	Placebo
S7	M	1	Placebo
S7	M	1	Placebo
S7	M	1	Placebo
S7	M	1	Placebo
S7	M	1	Placebo
S7	M	1	Placebo
S7	M	1	Placebo
S7	M	1	Placebo
S7	M	1	Placebo
S7	M	1	Placebo
S7	M	1	Placebo
S7	M	1	Placebo
S7	M	1	Placebo
S7	M	1	Placebo
S7	M	1	Placebo
S7	M	1	Placebo
S7	M	1	Placebo
S7	M	1	Placebo
S7	M	0	Placebo
S7	M	1	Placebo
S7	M	1	Placebo
S7	M	1	Placebo
S7	M	0	Placebo
S7	M	1	Placebo
S7	M	1	Placebo
S7	M	1	Placebo
S7	M	1	Placebo
S7	M	1	Placebo
S7	M	1	Placebo
S7	M	1	Placebo
S7	M	1	Placebo
S7	M	1	Placebo
S7	M	1	Placebo
S7	M	0	Placebo
S7	M	1	Placebo
S7	M	0	Placebo
S7	M	1	Placebo
S7	M	1	Placebo
S7	M	1	Placebo
S7	M	1	Placebo
S7	M	1	Placebo
S7	M	1	Placebo
S7	M	1	Placebo
S7	M	1	Placebo
S7	M	1	Placebo
S7	M	0	Placebo
S7	M	1	Placebo
S7	M	1	Placebo
S7	M	1	Placebo
S7	M	1	Placebo
S7	M	1	Placebo
S7	M	1	Placebo
S7	M	1	Placebo
S7	M	1	Placebo
S7	M	1	Placebo
S7	M	1	Placebo
S7	M	1	Placebo
S7	M	1	Placebo
S7	M	1	Placebo
S7	M	0	Placebo
S7	M	0	Placebo
S7	M	1	Placebo
S7	M	1	Placebo
S7	M	1	Placebo
S7	M	1	Scopolamine
S7	M	1	Scopolamine
S7	M	1	Scopolamine
S7	M	1	Scopolamine
S7	M	1	Scopolamine
S7	M	1	Scopolamine
S7	M	0	Scopolamine
S7	M	1	Scopolamine
S7	M	1	Scopolamine
S7	M	1	Scopolamine
S8	F	1	Placebo
S8	F	1	Placebo
S8	F	1	Placebo
S8	F	1	Placebo
S8	F	1	Placebo
S8	F	1	Placebo
S8	F	1	Placebo
S8	F	1	Placebo
S8	F	1	Placebo
S8	F	1	Placebo
S8	F	1	Placebo
S8	F	1	Placebo
S8	F	1	Placebo
S8	F	1	Placebo
S8	F	1	Placebo
S8	F	1	Placebo
S8	F	1	Placebo
S8	F	1	Placebo
S8	F	1	Placebo
S8	F	1	Placebo
S8	F	1	Placebo
S8	F	1	Placebo
S8	F	1	Placebo
S8	F	1	Placebo
S8	F	1	Placebo
S8	F	0	Placebo
S8	F	1	Placebo
S8	F	1	Placebo
S8	F	1	Placebo
S8	F	1	Placebo
S8	F	1	Placebo
S8	F	1	Placebo
S8	F	1	Placebo
S8	F	1	Placebo
S8	F	1	Placebo
S8	F	1	Placebo
S8	F	1	Placebo
S8	F	1	Placebo
S8	F	1	Placebo
S8	F	1	Placebo
S8	F	1	Placebo
S8	F	0	Placebo
S8	F	1	Placebo
S8	F	1	Placebo
S8	F	1	Placebo
S8	F	1	Placebo
S8	F	1	Placebo
S8	F	1	Placebo
S8	F	1	Placebo
S8	F	1	Placebo
S8	F	1	Placebo
S8	F	1	Placebo
S8	F	1	Placebo
S8	F	1	Placebo
S8	F	1	Placebo
S8	F	1	Placebo
S8	F	1	Placebo
S8	F	1	Placebo
S8	F	1	Placebo
S8	F	1	Placebo
S8	F	1	Placebo
S8	F	1	Placebo
S8	F	1	Placebo
S8	F	1	Placebo
S8	F	1	Placebo
S8	F	1	Placebo
S8	F	1	Placebo
S8	F	1	Placebo
S8	F	1	Placebo
S8	F	1	Placebo
S8	F	1	Placebo
S8	F	1	Placebo
S8	F	1	Placebo
S8	F	1	Placebo
S8	F	1	Placebo
S8	F	1	Placebo
S8	F	1	Placebo
S8	F	1	Placebo
S8	F	1	Placebo
S8	F	1	Placebo
S8	F	1	Placebo
S8	F	1	Placebo
S8	F	1	Placebo
S8	F	1	Placebo
S8	F	1	Placebo
S8	F	1	Placebo
S8	F	1	Placebo
S8	F	1	Placebo
S8	F	1	Placebo
S8	F	1	Placebo
S8	F	1	Placebo
S8	F	1	Placebo
S8	F	1	Placebo
S8	F	1	Placebo
S8	F	1	Placebo
S8	F	1	Placebo
S8	F	1	Placebo
S8	F	1	Placebo
S8	F	1	Placebo
S8	F	1	Placebo
S8	F	1	Placebo
S8	F	1	Placebo
S8	F	1	Placebo
S8	F	1	Placebo
S8	F	1	Placebo
S8	F	1	Placebo
S8	F	1	Placebo
S8	F	1	Placebo
S8	F	1	Placebo
S8	F	1	Placebo
S8	F	1	Placebo
S8	F	1	Placebo
S8	F	1	Placebo
S8	F	1	Placebo
S8	F	1	Placebo
S8	F	1	Placebo
S8	F	1	Placebo
S8	F	1	Placebo
S8	F	1	Placebo
S8	F	1	Placebo
S8	F	1	Placebo
S8	F	1	Placebo
S8	F	1	Placebo
S8	F	1	Placebo
S8	F	1	Placebo
S8	F	1	Placebo
S8	F	1	Placebo
S8	F	1	Placebo
S8	F	1	Placebo
S8	F	0	Placebo
S8	F	1	Placebo
S8	F	1	Placebo
S8	F	1	Placebo
S8	F	1	Placebo
S8	F	1	Placebo
S8	F	1	Placebo
S8	F	1	Placebo
S8	F	1	Placebo
S8	F	1	Placebo
S8	F	1	Placebo
S8	F	1	Placebo
S8	F	1	Placebo
S8	F	1	Placebo
S8	F	1	Placebo
S8	F	1	Placebo
S8	F	1	Placebo
S8	F	1	Placebo
S8	F	1	Placebo
S8	F	1	Placebo
S8	F	1	Placebo
S8	F	1	Placebo
S8	F	1	Placebo
S8	F	1	Placebo
S8	F	1	Placebo
S8	F	1	Placebo
S8	F	1	Placebo
S8	F	1	Placebo
S8	F	1	Placebo
S8	F	1	Placebo
S8	F	1	Placebo
S8	F	1	Placebo
S8	F	1	Placebo
S8	F	1	Placebo
S8	F	1	Placebo
S8	F	1	Placebo
S8	F	1	Placebo
S8	F	1	Placebo
S8	F	1	Placebo
S8	F	1	Placebo
S8	F	1	Placebo
S8	F	1	Placebo
S8	F	1	Placebo
S8	F	1	Scopolamine
S8	F	1	Scopolamine
S8	F	1	Scopolamine
S8	F	1	Scopolamine
S8	F	1	Scopolamine
S8	F	1	Scopolamine
S8	F	1	Scopolamine
S8	F	1	Scopolamine
S8	F	1	Scopolamine
S8	F	1	Scopolamine
S8	F	1	Scopolamine
S8	F	1	Scopolamine
S8	F	1	Scopolamine
S8	F	0	Scopolamine
S8	F	1	Scopolamine
S8	F	1	Scopolamine
S8	F	1	Scopolamine
S8	F	1	Scopolamine
S8	F	1	Scopolamine
S8	F	1	Scopolamine
S8	F	1	Scopolamine
S8	F	1	Scopolamine
S8	F	1	Scopolamine
S8	F	1	Scopolamine
S8	F	1	Scopolamine
S8	F	1	Scopolamine
S8	F	1	Scopolamine
S8	F	1	Scopolamine
S8	F	1	Scopolamine
S8	F	1	Scopolamine
S8	F	1	Scopolamine
S8	F	1	Scopolamine
S8	F	1	Scopolamine
S8	F	1	Scopolamine
S8	F	1	Scopolamine
S8	F	1	Scopolamine
S8	F	1	Scopolamine
S8	F	1	Scopolamine
S8	F	1	Scopolamine
S8	F	1	Scopolamine
S8	F	1	Scopolamine
S8	F	1	Scopolamine
S8	F	1	Scopolamine
S8	F	1	Scopolamine
S8	F	1	Scopolamine
S8	F	1	Scopolamine
S8	F	1	Scopolamine
S8	F	1	Scopolamine
S8	F	1	Scopolamine
S8	F	1	Scopolamine
S8	F	1	Scopolamine
S8	F	1	Scopolamine
S8	F	1	Scopolamine
S8	F	1	Scopolamine
S8	F	1	Scopolamine
S8	F	1	Scopolamine
S8	F	0	Scopolamine
S8	F	1	Scopolamine
S8	F	1	Scopolamine
S8	F	1	Scopolamine
S8	F	1	Scopolamine
S8	F	1	Scopolamine
S8	F	1	Scopolamine
S8	F	1	Scopolamine
S8	F	1	Scopolamine
S8	F	1	Scopolamine
S8	F	1	Scopolamine
S8	F	1	Scopolamine
S8	F	1	Scopolamine
S8	F	1	Scopolamine
S8	F	1	Scopolamine
S8	F	1	Scopolamine
S8	F	1	Scopolamine
S8	F	1	Scopolamine
S8	F	1	Scopolamine
S8	F	1	Scopolamine
S8	F	1	Scopolamine
S8	F	1	Scopolamine
S8	F	1	Scopolamine
S8	F	1	Scopolamine
S8	F	0	Scopolamine
S8	F	0	Scopolamine
S8	F	0	Scopolamine
S8	F	0	Scopolamine
S8	F	1	Scopolamine
S8	F	1	Scopolamine
S8	F	1	Scopolamine
S8	F	1	Scopolamine
S8	F	1	Scopolamine
S8	F	1	Scopolamine
S8	F	1	Scopolamine
S8	F	1	Scopolamine
S8	F	1	Scopolamine
S8	F	1	Scopolamine
S8	F	1	Scopolamine
S8	F	1	Scopolamine
S8	F	1	Scopolamine
S8	F	1	Scopolamine
S8	F	1	Scopolamine
S8	F	1	Scopolamine
S8	F	1	Scopolamine
S8	F	1	Scopolamine
S8	F	1	Scopolamine
S8	F	0	Scopolamine
S8	F	1	Scopolamine
S8	F	1	Scopolamine
S8	F	1	Scopolamine
S8	F	1	Scopolamine
S8	F	1	Scopolamine
S8	F	1	Scopolamine
S8	F	1	Scopolamine
S8	F	1	Scopolamine
S8	F	1	Scopolamine
S8	F	1	Scopolamine
S9	F	0	Scopolamine
S9	F	1	Scopolamine
S9	F	0	Scopolamine
S9	F	1	Scopolamine
S9	F	1	Scopolamine
S9	F	1	Scopolamine
S9	F	1	Scopolamine
S9	F	1	Scopolamine
S9	F	1	Scopolamine
S9	F	1	Scopolamine
S9	F	1	Scopolamine
S9	F	1	Scopolamine
S9	F	1	Scopolamine
S9	F	1	Scopolamine
S9	F	1	Scopolamine
S9	F	1	Scopolamine
S9	F	1	Scopolamine
S9	F	1	Scopolamine
S9	F	1	Scopolamine
S9	F	1	Scopolamine
S9	F	1	Scopolamine
S9	F	1	Scopolamine
S9	F	1	Scopolamine
S9	F	1	Scopolamine
S9	F	1	Scopolamine
S9	F	1	Scopolamine
S9	F	1	Scopolamine
S9	F	1	Scopolamine
S9	F	1	Scopolamine
S9	F	1	Scopolamine
S9	F	1	Scopolamine
S9	F	1	Scopolamine
S9	F	1	Scopolamine
S9	F	1	Scopolamine
S9	F	1	Scopolamine
S9	F	1	Scopolamine
S9	F	1	Scopolamine
S9	F	1	Scopolamine
S9	F	1	Scopolamine
S9	F	1	Scopolamine
S9	F	1	Scopolamine
S9	F	1	Scopolamine
S9	F	1	Scopolamine
S9	F	1	Scopolamine
S9	F	1	Scopolamine
S9	F	1	Scopolamine
S9	F	1	Scopolamine
S9	F	1	Scopolamine
S9	F	1	Scopolamine
S9	F	1	Scopolamine
S9	F	1	Scopolamine
S9	F	1	Scopolamine
S9	F	1	Scopolamine
S9	F	1	Scopolamine
S9	F	1	Scopolamine
S9	F	1	Scopolamine
S9	F	1	Scopolamine
S9	F	1	Scopolamine
S9	F	1	Scopolamine
S9	F	1	Scopolamine
S9	F	1	Scopolamine
S9	F	1	Scopolamine
S9	F	1	Scopolamine
S9	F	1	Scopolamine
S9	F	1	Scopolamine
S9	F	1	Scopolamine
S9	F	1	Placebo
S9	F	1	Placebo
S9	F	1	Placebo
S9	F	1	Placebo
S9	F	1	Placebo
S9	F	1	Placebo
S9	F	1	Placebo
S9	F	1	Placebo
S9	F	1	Placebo
S9	F	1	Placebo
S9	F	1	Placebo
S9	F	1	Placebo
S9	F	1	Placebo
S9	F	1	Placebo
S9	F	1	Placebo
S9	F	1	Placebo
S9	F	1	Placebo
S9	F	1	Placebo
S9	F	1	Placebo
S9	F	1	Placebo
S9	F	0	Placebo
S9	F	1	Placebo
S9	F	1	Placebo
S9	F	1	Placebo
S9	F	1	Placebo
S9	F	1	Placebo
S9	F	1	Placebo
S9	F	1	Placebo
S9	F	1	Placebo
S9	F	1	Placebo
S9	F	1	Placebo
S9	F	1	Placebo
S9	F	1	Placebo
S9	F	1	Placebo
S9	F	1	Placebo
S9	F	1	Placebo
S9	F	1	Placebo
S9	F	1	Placebo
S9	F	1	Placebo
S9	F	1	Placebo
S9	F	1	Placebo
S9	F	1	Placebo
S9	F	1	Placebo
S9	F	1	Placebo
S9	F	1	Placebo
S9	F	1	Placebo
S9	F	1	Placebo
S9	F	1	Placebo
S9	F	1	Placebo
S9	F	1	Placebo
S9	F	1	Placebo
S9	F	1	Placebo
S9	F	0	Placebo
S9	F	1	Placebo
S9	F	1	Placebo
S9	F	1	Placebo
S9	F	1	Placebo
S9	F	1	Placebo
S9	F	1	Placebo
S9	F	1	Placebo
S9	F	1	Placebo
S9	F	1	Placebo
S9	F	1	Placebo
S9	F	1	Placebo
S9	F	1	Placebo
S9	F	1	Placebo
S9	F	1	Placebo
S9	F	0	Placebo
S9	F	1	Placebo
S9	F	1	Placebo
S9	F	1	Placebo
S9	F	1	Placebo
S9	F	1	Placebo
S9	F	1	Placebo
S9	F	1	Placebo
S9	F	0	Placebo
S9	F	1	Placebo
S9	F	1	Placebo
S9	F	1	Placebo
S9	F	1	Placebo
S9	F	0	Placebo
S9	F	0	Placebo
S9	F	1	Placebo
S9	F	1	Placebo
S9	F	1	Placebo
S9	F	1	Placebo
S9	F	1	Placebo
S9	F	1	Placebo
S9	F	1	Placebo
S9	F	1	Placebo
S9	F	1	Placebo
S9	F	1	Placebo
S9	F	1	Placebo
S9	F	1	Placebo
S9	F	1	Placebo
S9	F	1	Placebo
S9	F	1	Placebo
S9	F	1	Placebo
S9	F	0	Placebo
S9	F	1	Placebo
S9	F	1	Placebo
S9	F	1	Placebo
S9	F	1	Placebo
S9	F	1	Placebo
S9	F	1	Placebo
S9	F	1	Placebo
S9	F	1	Placebo
S9	F	1	Placebo
S9	F	1	Placebo
S9	F	1	Placebo
S9	F	1	Placebo
S9	F	1	Placebo
S9	F	1	Placebo
S9	F	1	Placebo
S9	F	1	Placebo
S9	F	1	Placebo
S9	F	1	Placebo
S9	F	1	Placebo
S9	F	1	Placebo
S9	F	0	Placebo
S9	F	1	Placebo
S9	F	1	Placebo
S9	F	1	Placebo
S9	F	1	Placebo
S9	F	1	Placebo
S9	F	1	Placebo
S9	F	1	Placebo
S9	F	1	Placebo
S9	F	1	Placebo
S9	F	1	Placebo
S9	F	1	Placebo
S9	F	1	Placebo
S9	F	1	Placebo
S9	F	1	Placebo
S10	F	1	Placebo
S10	F	1	Placebo
S10	F	1	Placebo
S10	F	1	Placebo
S10	F	1	Placebo
S10	F	1	Placebo
S10	F	1	Placebo
S10	F	1	Placebo
S10	F	1	Placebo
S10	F	1	Placebo
S10	F	1	Placebo
S10	F	0	Placebo
S10	F	1	Placebo
S10	F	1	Placebo
S10	F	1	Placebo
S10	F	1	Placebo
S10	F	1	Placebo
S10	F	1	Placebo
S10	F	1	Placebo
S10	F	1	Placebo
S10	F	1	Placebo
S10	F	1	Placebo
S10	F	0	Placebo
S10	F	1	Placebo
S10	F	1	Placebo
S10	F	1	Placebo
S10	F	1	Placebo
S10	F	1	Placebo
S10	F	1	Placebo
S10	F	1	Placebo
S10	F	1	Placebo
S10	F	1	Placebo
S10	F	1	Placebo
S10	F	1	Placebo
S10	F	1	Placebo
S10	F	1	Placebo
S10	F	1	Placebo
S10	F	1	Placebo
S10	F	1	Placebo
S10	F	1	Placebo
S10	F	1	Placebo
S10	F	1	Placebo
[truncated: 481 more rows]

## Sheet: 1e-g
subject_ID	gender	serialpos	recalled	condition
S1	M	1	0	Placebo
S1	M	2	1	Placebo
S1	M	3	0	Placebo
S1	M	4	1	Placebo
S1	M	5	1	Placebo
S1	M	6	1	Placebo
S1	M	7	1	Placebo
S1	M	8	0	Placebo
S1	M	9	0	Placebo
S1	M	10	1	Placebo
S1	M	11	1	Placebo
S1	M	12	0	Placebo
S1	M	1	1	Placebo
S1	M	2	1	Placebo
S1	M	3	1	Placebo
S1	M	4	0	Placebo
S1	M	5	0	Placebo
S1	M	6	0	Placebo
S1	M	7	1	Placebo
S1	M	8	0	Placebo
S1	M	9	0	Placebo
S1	M	10	0	Placebo
S1	M	11	0	Placebo
S1	M	12	0	Placebo
S1	M	1	1	Placebo
S1	M	2	0	Placebo
S1	M	3	0	Placebo
S1	M	4	1	Placebo
S1	M	5	1	Placebo
S1	M	6	0	Placebo
S1	M	7	1	Placebo
S1	M	8	1	Placebo
S1	M	9	0	Placebo
S1	M	10	0	Placebo
S1	M	11	0	Placebo
S1	M	12	0	Placebo
S1	M	1	1	Placebo
S1	M	2	0	Placebo
S1	M	3	1	Placebo
S1	M	4	1	Placebo
S1	M	5	1	Placebo
S1	M	6	0	Placebo
S1	M	7	0	Placebo
S1	M	8	0	Placebo
S1	M	9	0	Placebo
S1	M	10	1	Placebo
S1	M	11	0	Placebo
S1	M	12	0	Placebo
S1	M	1	1	Placebo
S1	M	2	1	Placebo
S1	M	3	0	Placebo
S1	M	4	0	Placebo
S1	M	5	0	Placebo
S1	M	6	0	Placebo
S1	M	7	0	Placebo
S1	M	8	0	Placebo
S1	M	9	1	Placebo
S1	M	10	0	Placebo
S1	M	11	0	Placebo
S1	M	12	0	Placebo
S1	M	1	1	Placebo
S1	M	2	1	Placebo
S1	M	3	0	Placebo
S1	M	4	1	Placebo
S1	M	5	0	Placebo
S1	M	6	0	Placebo
S1	M	7	0	Placebo
S1	M	8	0	Placebo
S1	M	9	1	Placebo
S1	M	10	0	Placebo
S1	M	11	1	Placebo
S1	M	12	0	Placebo
S1	M	1	1	Placebo
S1	M	2	0	Placebo
S1	M	3	0	Placebo
S1	M	4	0	Placebo
S1	M	5	0	Placebo
S1	M	6	1	Placebo
S1	M	7	0	Placebo
S1	M	8	0	Placebo
S1	M	9	0	Placebo
S1	M	10	0	Placebo
S1	M	11	0	Placebo
S1	M	12	0	Placebo
S1	M	1	1	Placebo
S1	M	2	1	Placebo
S1	M	3	1	Placebo
S1	M	4	0	Placebo
S1	M	5	1	Placebo
S1	M	6	0	Placebo
S1	M	7	0	Placebo
S1	M	8	1	Placebo
S1	M	9	0	Placebo
S1	M	10	0	Placebo
S1	M	11	1	Placebo
S1	M	12	1	Placebo
S1	M	1	0	Placebo
S1	M	2	1	Placebo
S1	M	3	0	Placebo
S1	M	4	1	Placebo
S1	M	5	0	Placebo
S1	M	6	0	Placebo
S1	M	7	0	Placebo
S1	M	8	0	Placebo
S1	M	9	0	Placebo
S1	M	10	1	Placebo
S1	M	11	1	Placebo
S1	M	12	1	Placebo
S1	M	1	1	Placebo
S1	M	2	0	Placebo
S1	M	3	1	Placebo
S1	M	4	1	Placebo
S1	M	5	0	Placebo
S1	M	6	0	Placebo
S1	M	7	0	Placebo
S1	M	8	0	Placebo
S1	M	9	1	Placebo
S1	M	10	0	Placebo
S1	M	11	0	Placebo
S1	M	12	1	Placebo
S1	M	1	0	Placebo
S1	M	2	0	Placebo
S1	M	3	0	Placebo
S1	M	4	0	Placebo
S1	M	5	0	Placebo
S1	M	6	0	Placebo
S1	M	7	0	Placebo
S1	M	8	0	Placebo
S1	M	9	1	Placebo
S1	M	10	1	Placebo
S1	M	11	1	Placebo
S1	M	12	0	Placebo
S1	M	1	1	Placebo
S1	M	2	0	Placebo
S1	M	3	0	Placebo
S1	M	4	1	Placebo
S1	M	5	0	Placebo
S1	M	6	0	Placebo
S1	M	7	0	Placebo
S1	M	8	0	Placebo
S1	M	9	0	Placebo
S1	M	10	1	Placebo
S1	M	11	1	Placebo
S1	M	12	1	Placebo
S1	M	1	1	Placebo
S1	M	2	0	Placebo
S1	M	3	0	Placebo
S1	M	4	0	Placebo
S1	M	5	0	Placebo
S1	M	6	0	Placebo
S1	M	7	1	Placebo
S1	M	8	1	Placebo
S1	M	9	0	Placebo
S1	M	10	1	Placebo
S1	M	11	1	Placebo
S1	M	12	0	Placebo
S1	M	1	1	Placebo
S1	M	2	1	Placebo
S1	M	3	0	Placebo
S1	M	4	1	Placebo
S1	M	5	0	Placebo
S1	M	6	1	Placebo
S1	M	7	1	Placebo
S1	M	8	0	Placebo
S1	M	9	0	Placebo
S1	M	10	0	Placebo
S1	M	11	1	Placebo
S1	M	12	1	Placebo
S1	M	1	0	Placebo
S1	M	2	0	Placebo
S1	M	3	1	Placebo
S1	M	4	0	Placebo
S1	M	5	0	Placebo
S1	M	6	1	Placebo
S1	M	7	0	Placebo
S1	M	8	1	Placebo
S1	M	9	0	Placebo
S1	M	10	1	Placebo
S1	M	11	1	Placebo
S1	M	12	1	Placebo
S1	M	1	1	Placebo
S1	M	2	1	Placebo
S1	M	3	0	Placebo
S1	M	4	0	Placebo
S1	M	5	0	Placebo
S1	M	6	0	Placebo
S1	M	7	0	Placebo
S1	M	8	1	Placebo
S1	M	9	1	Placebo
S1	M	10	0	Placebo
S1	M	11	1	Placebo
S1	M	12	0	Placebo
S1	M	1	1	Placebo
S1	M	2	0	Placebo
S1	M	3	1	Placebo
S1	M	4	1	Placebo
S1	M	5	0	Placebo
S1	M	6	0	Placebo
S1	M	7	0	Placebo
S1	M	8	0	Placebo
S1	M	9	0	Placebo
S1	M	10	0	Placebo
S1	M	11	1	Placebo
S1	M	12	0	Placebo
S1	M	1	1	Placebo
S1	M	2	1	Placebo
S1	M	3	0	Placebo
S1	M	4	0	Placebo
S1	M	5	0	Placebo
S1	M	6	0	Placebo
S1	M	7	1	Placebo
S1	M	8	0	Placebo
S1	M	9	1	Placebo
S1	M	10	0	Placebo
S1	M	11	0	Placebo
S1	M	12	1	Placebo
S1	M	1	0	Placebo
S1	M	2	1	Placebo
S1	M	3	1	Placebo
S1	M	4	1	Placebo
S1	M	5	1	Placebo
S1	M	6	1	Placebo
S1	M	7	0	Placebo
S1	M	8	1	Placebo
S1	M	9	0	Placebo
S1	M	10	0	Placebo
S1	M	11	1	Placebo
S1	M	12	1	Placebo
S1	M	1	0	Placebo
S1	M	2	1	Placebo
S1	M	3	1	Placebo
S1	M	4	0	Placebo
S1	M	5	1	Placebo
S1	M	6	0	Placebo
S1	M	7	0	Placebo
S1	M	8	0	Placebo
S1	M	9	0	Placebo
S1	M	10	1	Placebo
S1	M	11	1	Placebo
S1	M	12	1	Placebo
S1	M	1	1	Placebo
S1	M	2	1	Placebo
S1	M	3	0	Placebo
S1	M	4	0	Placebo
S1	M	5	0	Placebo
S1	M	6	1	Placebo
S1	M	7	0	Placebo
S1	M	8	1	Placebo
S1	M	9	0	Placebo
S1	M	10	0	Placebo
S1	M	11	1	Placebo
S1	M	12	0	Placebo
S1	M	1	1	Placebo
S1	M	2	1	Placebo
S1	M	3	0	Placebo
S1	M	4	0	Placebo
S1	M	5	0	Placebo
S1	M	6	0	Placebo
S1	M	7	0	Placebo
S1	M	8	1	Placebo
S1	M	9	1	Placebo
S1	M	10	1	Placebo
S1	M	11	0	Placebo
S1	M	12	0	Placebo
S1	M	1	1	Placebo
S1	M	2	1	Placebo
S1	M	3	1	Placebo
S1	M	4	0	Placebo
S1	M	5	1	Placebo
S1	M	6	1	Placebo
S1	M	7	1	Placebo
S1	M	8	0	Placebo
S1	M	9	0	Placebo
S1	M	10	0	Placebo
S1	M	11	0	Placebo
S1	M	12	1	Placebo
S1	M	1	0	Placebo
S1	M	2	0	Placebo
S1	M	3	0	Placebo
S1	M	4	0	Placebo
S1	M	5	1	Placebo
S1	M	6	0	Placebo
S1	M	7	0	Placebo
S1	M	8	1	Placebo
S1	M	9	1	Placebo
S1	M	10	1	Placebo
S1	M	11	0	Placebo
S1	M	12	1	Placebo
S1	M	1	1	Placebo
S1	M	2	0	Placebo
S1	M	3	0	Placebo
S1	M	4	0	Placebo
S1	M	5	0	Placebo
S1	M	6	0	Placebo
S1	M	7	1	Placebo
S1	M	8	0	Placebo
S1	M	9	1	Placebo
S1	M	10	1	Placebo
S1	M	11	1	Placebo
S1	M	12	1	Placebo
S1	M	1	1	Scopolamine
S1	M	2	1	Scopolamine
S1	M	3	0	Scopolamine
S1	M	4	0	Scopolamine
S1	M	5	0	Scopolamine
S1	M	6	0	Scopolamine
S1	M	7	0	Scopolamine
S1	M	8	0	Scopolamine
S1	M	9	1	Scopolamine
S1	M	10	0	Scopolamine
S1	M	11	0	Scopolamine
S1	M	12	1	Scopolamine
S1	M	1	0	Scopolamine
S1	M	2	0	Scopolamine
S1	M	3	0	Scopolamine
S1	M	4	0	Scopolamine
S1	M	5	0	Scopolamine
S1	M	6	0	Scopolamine
S1	M	7	0	Scopolamine
S1	M	8	0	Scopolamine
S1	M	9	1	Scopolamine
S1	M	10	1	Scopolamine
S1	M	11	0	Scopolamine
S1	M	12	0	Scopolamine
S1	M	1	0	Scopolamine
S1	M	2	1	Scopolamine
S1	M	3	1	Scopolamine
S1	M	4	1	Scopolamine
S1	M	5	0	Scopolamine
S1	M	6	0	Scopolamine
S1	M	7	0	Scopolamine
S1	M	8	1	Scopolamine
S1	M	9	0	Scopolamine
S1	M	10	1	Scopolamine
S1	M	11	1	Scopolamine
S1	M	12	0	Scopolamine
S1	M	1	0	Scopolamine
S1	M	2	0	Scopolamine
S1	M	3	0	Scopolamine
S1	M	4	0	Scopolamine
S1	M	5	0	Scopolamine
S1	M	6	0	Scopolamine
S1	M	7	0	Scopolamine
S1	M	8	0	Scopolamine
S1	M	9	1	Scopolamine
S1	M	10	1	Scopolamine
S1	M	11	0	Scopolamine
S1	M	12	0	Scopolamine
S1	M	1	0	Scopolamine
S1	M	2	0	Scopolamine
S1	M	3	0	Scopolamine
S1	M	4	0	Scopolamine
S1	M	5	0	Scopolamine
S1	M	6	0	Scopolamine
S1	M	7	0	Scopolamine
S1	M	8	0	Scopolamine
S1	M	9	1	Scopolamine
S1	M	10	0	Scopolamine
S1	M	11	1	Scopolamine
S1	M	12	1	Scopolamine
S1	M	1	0	Scopolamine
S1	M	2	1	Scopolamine
S1	M	3	0	Scopolamine
S1	M	4	0	Scopolamine
S1	M	5	0	Scopolamine
S1	M	6	0	Scopolamine
S1	M	7	0	Scopolamine
S1	M	8	1	Scopolamine
S1	M	9	0	Scopolamine
S1	M	10	0	Scopolamine
S1	M	11	1	Scopolamine
S1	M	12	0	Scopolamine
S1	M	1	1	Scopolamine
S1	M	2	0	Scopolamine
S1	M	3	0	Scopolamine
S1	M	4	1	Scopolamine
S1	M	5	1	Scopolamine
S1	M	6	0	Scopolamine
S1	M	7	0	Scopolamine
S1	M	8	0	Scopolamine
S1	M	9	0	Scopolamine
S1	M	10	0	Scopolamine
S1	M	11	1	Scopolamine
S1	M	12	1	Scopolamine
S1	M	1	1	Scopolamine
S1	M	2	0	Scopolamine
S1	M	3	0	Scopolamine
S1	M	4	0	Scopolamine
S1	M	5	0	Scopolamine
S1	M	6	0	Scopolamine
S1	M	7	0	Scopolamine
S1	M	8	0	Scopolamine
S1	M	9	1	Scopolamine
S1	M	10	1	Scopolamine
S1	M	11	1	Scopolamine
S1	M	12	0	Scopolamine
S1	M	1	0	Scopolamine
S1	M	2	0	Scopolamine
S1	M	3	0	Scopolamine
S1	M	4	0	Scopolamine
S1	M	5	1	Scopolamine
S1	M	6	0	Scopolamine
S1	M	7	1	Scopolamine
S1	M	8	0	Scopolamine
S1	M	9	0	Scopolamine
S1	M	10	0	Scopolamine
S1	M	11	1	Scopolamine
S1	M	12	1	Scopolamine
S1	M	1	0	Scopolamine
S1	M	2	0	Scopolamine
S1	M	3	0	Scopolamine
S1	M	4	0	Scopolamine
S1	M	5	0	Scopolamine
S1	M	6	0	Scopolamine
S1	M	7	0	Scopolamine
S1	M	8	0	Scopolamine
S1	M	9	1	Scopolamine
S1	M	10	0	Scopolamine
S1	M	11	0	Scopolamine
S1	M	12	0	Scopolamine
S1	M	1	0	Scopolamine
S1	M	2	0	Scopolamine
S1	M	3	0	Scopolamine
S1	M	4	0	Scopolamine
S1	M	5	0	Scopolamine
S1	M	6	0	Scopolamine
S1	M	7	0	Scopolamine
S1	M	8	0	Scopolamine
S1	M	9	1	Scopolamine
S1	M	10	1	Scopolamine
S1	M	11	1	Scopolamine
S1	M	12	1	Scopolamine
S1	M	1	0	Scopolamine
S1	M	2	1	Scopolamine
S1	M	3	0	Scopolamine
S1	M	4	0	Scopolamine
S1	M	5	0	Scopolamine
S1	M	6	0	Scopolamine
S1	M	7	0	Scopolamine
S1	M	8	1	Scopolamine
S1	M	9	1	Scopolamine
S1	M	10	1	Scopolamine
S1	M	11	0	Scopolamine
S1	M	12	1	Scopolamine
S1	M	1	1	Scopolamine
S1	M	2	0	Scopolamine
S1	M	3	1	Scopolamine
S1	M	4	0	Scopolamine
S1	M	5	0	Scopolamine
S1	M	6	0	Scopolamine
S1	M	7	0	Scopolamine
S1	M	8	0	Scopolamine
S1	M	9	1	Scopolamine
S1	M	10	0	Scopolamine
S1	M	11	0	Scopolamine
S1	M	12	0	Scopolamine
S1	M	1	1	Scopolamine
S1	M	2	1	Scopolamine
S1	M	3	0	Scopolamine
S1	M	4	0	Scopolamine
S1	M	5	0	Scopolamine
S1	M	6	0	Scopolamine
S1	M	7	0	Scopolamine
S1	M	8	0	Scopolamine
S1	M	9	0	Scopolamine
S1	M	10	0	Scopolamine
S1	M	11	1	Scopolamine
S1	M	12	1	Scopolamine
S1	M	1	0	Scopolamine
S1	M	2	0	Scopolamine
S1	M	3	0	Scopolamine
S1	M	4	1	Scopolamine
S1	M	5	0	Scopolamine
S1	M	6	0	Scopolamine
S1	M	7	0	Scopolamine
S1	M	8	1	Scopolamine
S1	M	9	0	Scopolamine
S1	M	10	0	Scopolamine
S1	M	11	0	Scopolamine
S1	M	12	0	Scopolamine
S1	M	1	1	Scopolamine
S1	M	2	0	Scopolamine
S1	M	3	0	Scopolamine
S1	M	4	0	Scopolamine
S1	M	5	0	Scopolamine
S1	M	6	1	Scopolamine
S1	M	7	0	Scopolamine
S1	M	8	0	Scopolamine
S1	M	9	0	Scopolamine
S1	M	10	1	Scopolamine
S1	M	11	1	Scopolamine
S1	M	12	0	Scopolamine
S1	M	1	0	Scopolamine
S1	M	2	0	Scopolamine
S1	M	3	0	Scopolamine
S1	M	4	0	Scopolamine
S1	M	5	0	Scopolamine
S1	M	6	0	Scopolamine
S1	M	7	0	Scopolamine
S1	M	8	0	Scopolamine
S1	M	9	1	Scopolamine
S1	M	10	1	Scopolamine
S1	M	11	1	Scopolamine
S1	M	12	1	Scopolamine
S1	M	1	1	Scopolamine
S1	M	2	0	Scopolamine
S1	M	3	0	Scopolamine
S1	M	4	0	Scopolamine
S1	M	5	0	Scopolamine
S1	M	6	0	Scopolamine
S1	M	7	0	Scopolamine
S1	M	8	0	Scopolamine
S1	M	9	1	Scopolamine
S1	M	10	1	Scopolamine
S1	M	11	0	Scopolamine
S1	M	12	1	Scopolamine
S1	M	1	1	Scopolamine
S1	M	2	0	Scopolamine
S1	M	3	1	Scopolamine
S1	M	4	0	Scopolamine
S1	M	5	0	Scopolamine
S1	M	6	0	Scopolamine
S1	M	7	0	Scopolamine
S1	M	8	1	Scopolamine
S1	M	9	1	Scopolamine
S1	M	10	0	Scopolamine
S1	M	11	1	Scopolamine
S1	M	12	0	Scopolamine
S1	M	1	1	Scopolamine
S1	M	2	0	Scopolamine
S1	M	3	0	Scopolamine
S1	M	4	0	Scopolamine
S1	M	5	0	Scopolamine
S1	M	6	0	Scopolamine
S1	M	7	0	Scopolamine
S1	M	8	0	Scopolamine
S1	M	9	0	Scopolamine
S1	M	10	1	Scopolamine
S1	M	11	1	Scopolamine
S1	M	12	0	Scopolamine
S1	M	1	0	Scopolamine
S1	M	2	0	Scopolamine
S1	M	3	0	Scopolamine
S1	M	4	0	Scopolamine
S1	M	5	0	Scopolamine
S1	M	6	0	Scopolamine
S1	M	7	0	Scopolamine
S1	M	8	0	Scopolamine
S1	M	9	0	Scopolamine
S1	M	10	1	Scopolamine
S1	M	11	1	Scopolamine
S1	M	12	1	Scopolamine
S1	M	1	0	Scopolamine
S1	M	2	0	Scopolamine
S1	M	3	0	Scopolamine
S1	M	4	1	Scopolamine
S1	M	5	1	Scopolamine
S1	M	6	1	Scopolamine
S1	M	7	0	Scopolamine
S1	M	8	0	Scopolamine
S1	M	9	0	Scopolamine
S1	M	10	0	Scopolamine
S1	M	11	0	Scopolamine
S1	M	12	1	Scopolamine
S1	M	1	0	Scopolamine
S1	M	2	0	Scopolamine
S1	M	3	1	Scopolamine
S1	M	4	0	Scopolamine
S1	M	5	0	Scopolamine
S1	M	6	0	Scopolamine
S1	M	7	0	Scopolamine
S1	M	8	0	Scopolamine
S1	M	9	1	Scopolamine
S1	M	10	0	Scopolamine
S1	M	11	1	Scopolamine
S1	M	12	0	Scopolamine
S1	M	1	1	Scopolamine
S1	M	2	0	Scopolamine
S1	M	3	0	Scopolamine
S1	M	4	0	Scopolamine
S1	M	5	0	Scopolamine
S1	M	6	0	Scopolamine
S1	M	7	0	Scopolamine
S1	M	8	0	Scopolamine
S1	M	9	1	Scopolamine
S1	M	10	1	Scopolamine
S1	M	11	1	Scopolamine
S1	M	12	0	Scopolamine
S1	M	1	0	Scopolamine
S1	M	2	0	Scopolamine
S1	M	3	0	Scopolamine
S1	M	4	0	Scopolamine
S1	M	5	0	Scopolamine
S1	M	6	0	Scopolamine
S1	M	7	0	Scopolamine
S1	M	8	1	Scopolamine
S1	M	9	0	Scopolamine
S1	M	10	1	Scopolamine
S1	M	11	1	Scopolamine
S1	M	12	1	Scopolamine
S2	M	1	0	Scopolamine
S2	M	2	0	Scopolamine
S2	M	3	0	Scopolamine
S2	M	4	0	Scopolamine
S2	M	5	0	Scopolamine
S2	M	6	0	Scopolamine
S2	M	7	0	Scopolamine
S2	M	8	0	Scopolamine
S2	M	9	0	Scopolamine
S2	M	10	0	Scopolamine
S2	M	11	0	Scopolamine
S2	M	12	0	Scopolamine
S2	M	1	0	Scopolamine
S2	M	2	0	Scopolamine
S2	M	3	0	Scopolamine
S2	M	4	0	Scopolamine
S2	M	5	0	Scopolamine
S2	M	6	0	Scopolamine
S2	M	7	0	Scopolamine
S2	M	8	0	Scopolamine
S2	M	9	0	Scopolamine
S2	M	10	0	Scopolamine
S2	M	11	0	Scopolamine
S2	M	12	0	Scopolamine
S2	M	1	1	Scopolamine
S2	M	2	0	Scopolamine
S2	M	3	0	Scopolamine
S2	M	4	0	Scopolamine
S2	M	5	0	Scopolamine
S2	M	6	0	Scopolamine
S2	M	7	0	Scopolamine
S2	M	8	0	Scopolamine
S2	M	9	0	Scopolamine
S2	M	10	0	Scopolamine
S2	M	11	0	Scopolamine
S2	M	12	0	Scopolamine
S2	M	1	0	Scopolamine
S2	M	2	0	Scopolamine
S2	M	3	0	Scopolamine
S2	M	4	0	Scopolamine
S2	M	5	0	Scopolamine
S2	M	6	0	Scopolamine
S2	M	7	0	Scopolamine
S2	M	8	0	Scopolamine
S2	M	9	0	Scopolamine
S2	M	10	0	Scopolamine
S2	M	11	0	Scopolamine
S2	M	12	0	Scopolamine
S2	M	1	0	Scopolamine
S2	M	2	0	Scopolamine
S2	M	3	0	Scopolamine
S2	M	4	0	Scopolamine
S2	M	5	0	Scopolamine
S2	M	6	0	Scopolamine
S2	M	7	0	Scopolamine
S2	M	8	0	Scopolamine
S2	M	9	0	Scopolamine
S2	M	10	0	Scopolamine
S2	M	11	0	Scopolamine
S2	M	12	0	Scopolamine
S2	M	1	0	Scopolamine
S2	M	2	0	Scopolamine
S2	M	3	0	Scopolamine
S2	M	4	0	Scopolamine
S2	M	5	0	Scopolamine
S2	M	6	0	Scopolamine
S2	M	7	0	Scopolamine
S2	M	8	0	Scopolamine
S2	M	9	0	Scopolamine
S2	M	10	0	Scopolamine
S2	M	11	0	Scopolamine
S2	M	12	0	Scopolamine
S2	M	1	0	Scopolamine
S2	M	2	0	Scopolamine
S2	M	3	0	Scopolamine
S2	M	4	0	Scopolamine
S2	M	5	0	Scopolamine
S2	M	6	0	Scopolamine
S2	M	7	0	Scopolamine
S2	M	8	0	Scopolamine
S2	M	9	0	Scopolamine
S2	M	10	0	Scopolamine
S2	M	11	0	Scopolamine
S2	M	12	0	Scopolamine
S2	M	1	0	Scopolamine
S2	M	2	0	Scopolamine
S2	M	3	0	Scopolamine
S2	M	4	0	Scopolamine
S2	M	5	0	Scopolamine
S2	M	6	0	Scopolamine
S2	M	7	0	Scopolamine
S2	M	8	0	Scopolamine
S2	M	9	0	Scopolamine
S2	M	10	0	Scopolamine
S2	M	11	0	Scopolamine
S2	M	12	0	Scopolamine
S2	M	1	0	Scopolamine
S2	M	2	0	Scopolamine
S2	M	3	0	Scopolamine
S2	M	4	0	Scopolamine
S2	M	5	0	Scopolamine
S2	M	6	0	Scopolamine
S2	M	7	0	Scopolamine
S2	M	8	0	Scopolamine
S2	M	9	0	Scopolamine
S2	M	10	0	Scopolamine
S2	M	11	0	Scopolamine
S2	M	12	0	Scopolamine
S2	M	1	0	Scopolamine
S2	M	2	0	Scopolamine
S2	M	3	0	Scopolamine
S2	M	4	0	Scopolamine
S2	M	5	0	Scopolamine
S2	M	6	0	Scopolamine
S2	M	7	0	Scopolamine
S2	M	8	0	Scopolamine
S2	M	9	0	Scopolamine
S2	M	10	0	Scopolamine
S2	M	11	0	Scopolamine
S2	M	12	0	Scopolamine
S2	M	1	0	Scopolamine
S2	M	2	0	Scopolamine
S2	M	3	0	Scopolamine
S2	M	4	0	Scopolamine
S2	M	5	0	Scopolamine
S2	M	6	0	Scopolamine
S2	M	7	0	Scopolamine
S2	M	8	0	Scopolamine
S2	M	9	0	Scopolamine
S2	M	10	0	Scopolamine
S2	M	11	0	Scopolamine
S2	M	12	0	Scopolamine
S2	M	1	0	Scopolamine
S2	M	2	0	Scopolamine
S2	M	3	0	Scopolamine
S2	M	4	0	Scopolamine
S2	M	5	0	Scopolamine
S2	M	6	0	Scopolamine
S2	M	7	0	Scopolamine
S2	M	8	0	Scopolamine
S2	M	9	0	Scopolamine
S2	M	10	0	Scopolamine
S2	M	11	0	Scopolamine
S2	M	12	0	Scopolamine
S2	M	1	0	Scopolamine
S2	M	2	0	Scopolamine
S2	M	3	0	Scopolamine
S2	M	4	0	Scopolamine
S2	M	5	0	Scopolamine
S2	M	6	0	Scopolamine
S2	M	7	0	Scopolamine
S2	M	8	0	Scopolamine
S2	M	9	0	Scopolamine
S2	M	10	0	Scopolamine
S2	M	11	0	Scopolamine
S2	M	12	0	Scopolamine
S2	M	1	0	Scopolamine
S2	M	2	0	Scopolamine
S2	M	3	0	Scopolamine
S2	M	4	0	Scopolamine
S2	M	5	0	Scopolamine
S2	M	6	0	Scopolamine
S2	M	7	0	Scopolamine
S2	M	8	0	Scopolamine
S2	M	9	0	Scopolamine
S2	M	10	0	Scopolamine
S2	M	11	0	Scopolamine
S2	M	12	0	Scopolamine
S2	M	1	0	Scopolamine
S2	M	2	0	Scopolamine
S2	M	3	0	Scopolamine
S2	M	4	0	Scopolamine
S2	M	5	0	Scopolamine
S2	M	6	0	Scopolamine
S2	M	7	0	Scopolamine
S2	M	8	0	Scopolamine
S2	M	9	0	Scopolamine
S2	M	10	0	Scopolamine
S2	M	11	0	Scopolamine
S2	M	12	0	Scopolamine
S2	M	1	0	Scopolamine
S2	M	2	0	Scopolamine
S2	M	3	0	Scopolamine
S2	M	4	0	Scopolamine
S2	M	5	0	Scopolamine
S2	M	6	0	Scopolamine
S2	M	7	0	Scopolamine
S2	M	8	0	Scopolamine
S2	M	9	0	Scopolamine
S2	M	10	0	Scopolamine
S2	M	11	0	Scopolamine
S2	M	12	0	Scopolamine
S2	M	1	0	Scopolamine
S2	M	2	0	Scopolamine
S2	M	3	0	Scopolamine
S2	M	4	0	Scopolamine
S2	M	5	0	Scopolamine
S2	M	6	0	Scopolamine
S2	M	7	0	Scopolamine
S2	M	8	0	Scopolamine
S2	M	9	0	Scopolamine
S2	M	10	0	Scopolamine
S2	M	11	0	Scopolamine
S2	M	12	0	Scopolamine
S2	M	1	0	Scopolamine
S2	M	2	0	Scopolamine
S2	M	3	0	Scopolamine
S2	M	4	0	Scopolamine
S2	M	5	0	Scopolamine
S2	M	6	0	Scopolamine
S2	M	7	0	Scopolamine
S2	M	8	0	Scopolamine
S2	M	9	0	Scopolamine
S2	M	10	0	Scopolamine
S2	M	11	0	Scopolamine
S2	M	12	0	Scopolamine
S2	M	1	0	Scopolamine
S2	M	2	0	Scopolamine
S2	M	3	0	Scopolamine
S2	M	4	0	Scopolamine
S2	M	5	0	Scopolamine
S2	M	6	0	Scopolamine
S2	M	7	0	Scopolamine
S2	M	8	0	Scopolamine
S2	M	9	0	Scopolamine
S2	M	10	0	Scopolamine
S2	M	11	0	Scopolamine
S2	M	12	0	Scopolamine
S2	M	1	0	Scopolamine
S2	M	2	0	Scopolamine
S2	M	3	0	Scopolamine
S2	M	4	0	Scopolamine
S2	M	5	0	Scopolamine
S2	M	6	0	Scopolamine
S2	M	7	0	Scopolamine
S2	M	8	0	Scopolamine
S2	M	9	0	Scopolamine
S2	M	10	0	Scopolamine
S2	M	11	0	Scopolamine
S2	M	12	0	Scopolamine
S2	M	1	0	Scopolamine
S2	M	2	0	Scopolamine
S2	M	3	0	Scopolamine
S2	M	4	0	Scopolamine
S2	M	5	0	Scopolamine
S2	M	6	0	Scopolamine
S2	M	7	0	Scopolamine
S2	M	8	0	Scopolamine
S2	M	9	0	Scopolamine
S2	M	10	0	Scopolamine
S2	M	11	0	Scopolamine
S2	M	12	0	Scopolamine
S2	M	1	0	Scopolamine
S2	M	2	0	Scopolamine
S2	M	3	0	Scopolamine
S2	M	4	0	Scopolamine
S2	M	5	0	Scopolamine
S2	M	6	0	Scopolamine
S2	M	7	0	Scopolamine
S2	M	8	0	Scopolamine
S2	M	9	0	Scopolamine
S2	M	10	0	Scopolamine
S2	M	11	0	Scopolamine
S2	M	12	0	Scopolamine
S2	M	1	0	Scopolamine
S2	M	2	0	Scopolamine
S2	M	3	0	Scopolamine
S2	M	4	0	Scopolamine
S2	M	5	0	Scopolamine
S2	M	6	0	Scopolamine
S2	M	7	0	Scopolamine
S2	M	8	0	Scopolamine
S2	M	9	0	Scopolamine
S2	M	10	0	Scopolamine
S2	M	11	0	Scopolamine
S2	M	12	0	Scopolamine
S2	M	1	0	Scopolamine
S2	M	2	0	Scopolamine
S2	M	3	0	Scopolamine
S2	M	4	0	Scopolamine
S2	M	5	0	Scopolamine
S2	M	6	0	Scopolamine
S2	M	7	0	Scopolamine
S2	M	8	0	Scopolamine
S2	M	9	0	Scopolamine
S2	M	10	0	Scopolamine
S2	M	11	0	Scopolamine
S2	M	12	0	Scopolamine
S2	M	1	0	Scopolamine
S2	M	2	0	Scopolamine
S2	M	3	0	Scopolamine
S2	M	4	0	Scopolamine
S2	M	5	0	Scopolamine
S2	M	6	0	Scopolamine
S2	M	7	0	Scopolamine
S2	M	8	0	Scopolamine
S2	M	9	0	Scopolamine
S2	M	10	0	Scopolamine
S2	M	11	0	Scopolamine
S2	M	12	0	Scopolamine
S2	M	1	0	Placebo
S2	M	2	0	Placebo
S2	M	3	0	Placebo
S2	M	4	0	Placebo
S2	M	5	0	Placebo
S2	M	6	0	Placebo
S2	M	7	0	Placebo
S2	M	8	0	Placebo
S2	M	9	0	Placebo
S2	M	10	0	Placebo
S2	M	11	0	Placebo
S2	M	12	0	Placebo
S2	M	1	0	Placebo
S2	M	2	0	Placebo
S2	M	3	0	Placebo
S2	M	4	0	Placebo
S2	M	5	0	Placebo
S2	M	6	0	Placebo
S2	M	7	0	Placebo
S2	M	8	0	Placebo
S2	M	9	1	Placebo
S2	M	10	0	Placebo
S2	M	11	0	Placebo
S2	M	12	0	Placebo
S2	M	1	0	Placebo
S2	M	2	0	Placebo
S2	M	3	0	Placebo
S2	M	4	0	Placebo
S2	M	5	0	Placebo
S2	M	6	0	Placebo
S2	M	7	0	Placebo
S2	M	8	1	Placebo
S2	M	9	0	Placebo
S2	M	10	0	Placebo
S2	M	11	0	Placebo
S2	M	12	0	Placebo
S2	M	1	0	Placebo
S2	M	2	0	Placebo
S2	M	3	0	Placebo
S2	M	4	0	Placebo
S2	M	5	0	Placebo
S2	M	6	0	Placebo
S2	M	7	0	Placebo
S2	M	8	0	Placebo
S2	M	9	0	Placebo
S2	M	10	1	Placebo
S2	M	11	1	Placebo
S2	M	12	1	Placebo
S2	M	1	1	Placebo
S2	M	2	0	Placebo
S2	M	3	0	Placebo
S2	M	4	0	Placebo
S2	M	5	1	Placebo
S2	M	6	0	Placebo
S2	M	7	0	Placebo
S2	M	8	0	Placebo
S2	M	9	0	Placebo
S2	M	10	0	Placebo
S2	M	11	0	Placebo
S2	M	12	0	Placebo
S2	M	1	0	Placebo
S2	M	2	0	Placebo
S2	M	3	0	Placebo
S2	M	4	1	Placebo
S2	M	5	0	Placebo
S2	M	6	0	Placebo
S2	M	7	0	Placebo
S2	M	8	0	Placebo
S2	M	9	1	Placebo
S2	M	10	0	Placebo
S2	M	11	0	Placebo
S2	M	12	0	Placebo
S2	M	1	0	Placebo
S2	M	2	0	Placebo
S2	M	3	0	Placebo
S2	M	4	0	Placebo
S2	M	5	0	Placebo
S2	M	6	0	Placebo
S2	M	7	0	Placebo
S2	M	8	0	Placebo
S2	M	9	0	Placebo
S2	M	10	0	Placebo
S2	M	11	1	Placebo
S2	M	12	1	Placebo
S2	M	1	1	Placebo
S2	M	2	1	Placebo
S2	M	3	1	Placebo
S2	M	4	0	Placebo
S2	M	5	0	Placebo
S2	M	6	0	Placebo
S2	M	7	0	Placebo
S2	M	8	0	Placebo
S2	M	9	0	Placebo
S2	M	10	0	Placebo
S2	M	11	0	Placebo
S2	M	12	0	Placebo
S2	M	1	1	Placebo
S2	M	2	1	Placebo
S2	M	3	1	Placebo
S2	M	4	0	Placebo
S2	M	5	0	Placebo
S2	M	6	0	Placebo
S2	M	7	0	Placebo
S2	M	8	0	Placebo
S2	M	9	0	Placebo
S2	M	10	1	Placebo
S2	M	11	0	Placebo
S2	M	12	0	Placebo
S2	M	1	1	Placebo
S2	M	2	1	Placebo
S2	M	3	1	Placebo
S2	M	4	0	Placebo
S2	M	5	0	Placebo
S2	M	6	0	Placebo
S2	M	7	0	Placebo
S2	M	8	0	Placebo
S2	M	9	0	Placebo
S2	M	10	0	Placebo
S2	M	11	0	Placebo
S2	M	12	0	Placebo
S2	M	1	1	Placebo
S2	M	2	1	Placebo
S2	M	3	1	Placebo
S2	M	4	0	Placebo
S2	M	5	0	Placebo
S2	M	6	0	Placebo
S2	M	7	0	Placebo
S2	M	8	0	Placebo
S2	M	9	0	Placebo
S2	M	10	0	Placebo
S2	M	11	0	Placebo
S2	M	12	0	Placebo
S2	M	1	0	Placebo
S2	M	2	0	Placebo
S2	M	3	0	Placebo
S2	M	4	1	Placebo
S2	M	5	0	Placebo
S2	M	6	0	Placebo
S2	M	7	0	Placebo
S2	M	8	0	Placebo
S2	M	9	1	Placebo
S2	M	10	0	Placebo
S2	M	11	0	Placebo
S2	M	12	0	Placebo
S2	M	1	1	Placebo
S2	M	2	0	Placebo
S2	M	3	0	Placebo
S2	M	4	0	Placebo
S2	M	5	0	Placebo
S2	M	6	0	Placebo
S2	M	7	0	Placebo
S2	M	8	0	Placebo
S2	M	9	0	Placebo
S2	M	10	0	Placebo
S2	M	11	0	Placebo
S2	M	12	0	Placebo
S2	M	1	1	Placebo
S2	M	2	1	Placebo
S2	M	3	1	Placebo
S2	M	4	0	Placebo
S2	M	5	0	Placebo
S2	M	6	0	Placebo
S2	M	7	0	Placebo
S2	M	8	0	Placebo
S2	M	9	0	Placebo
S2	M	10	0	Placebo
S2	M	11	0	Placebo
S2	M	12	0	Placebo
S2	M	1	1	Placebo
S2	M	2	1	Placebo
S2	M	3	1	Placebo
S2	M	4	0	Placebo
S2	M	5	0	Placebo
S2	M	6	1	Placebo
S2	M	7	0	Placebo
S2	M	8	0	Placebo
S2	M	9	0	Placebo
S2	M	10	0	Placebo
S2	M	11	0	Placebo
S2	M	12	0	Placebo
S2	M	1	0	Placebo
S2	M	2	1	Placebo
S2	M	3	0	Placebo
S2	M	4	0	Placebo
S2	M	5	1	Placebo
S2	M	6	0	Placebo
S2	M	7	0	Placebo
S2	M	8	0	Placebo
S2	M	9	0	Placebo
S2	M	10	0	Placebo
S2	M	11	1	Placebo
S2	M	12	0	Placebo
S2	M	1	1	Placebo
S2	M	2	1	Placebo
S2	M	3	1	Placebo
S2	M	4	0	Placebo
S2	M	5	0	Placebo
S2	M	6	0	Placebo
S2	M	7	0	Placebo
S2	M	8	0	Placebo
S2	M	9	0	Placebo
S2	M	10	1	Placebo
S2	M	11	0	Placebo
S2	M	12	0	Placebo
S2	M	1	0	Placebo
S2	M	2	0	Placebo
S2	M	3	0	Placebo
S2	M	4	1	Placebo
S2	M	5	1	Placebo
S2	M	6	1	Placebo
S2	M	7	0	Placebo
S2	M	8	0	Placebo
S2	M	9	0	Placebo
S2	M	10	0	Placebo
S2	M	11	0	Placebo
S2	M	12	0	Placebo
S2	M	1	1	Placebo
S2	M	2	1	Placebo
S2	M	3	1	Placebo
S2	M	4	1	Placebo
S2	M	5	0	Placebo
S2	M	6	0	Placebo
S2	M	7	0	Placebo
S2	M	8	0	Placebo
S2	M	9	0	Placebo
S2	M	10	0	Placebo
S2	M	11	0	Placebo
S2	M	12	0	Placebo
S2	M	1	0	Placebo
S2	M	2	0	Placebo
S2	M	3	1	Placebo
S2	M	4	1	Placebo
S2	M	5	0	Placebo
S2	M	6	0	Placebo
S2	M	7	0	Placebo
S2	M	8	0	Placebo
S2	M	9	0	Placebo
S2	M	10	0	Placebo
S2	M	11	0	Placebo
S2	M	12	0	Placebo
S2	M	1	0	Placebo
S2	M	2	0	Placebo
S2	M	3	1	Placebo
S2	M	4	0	Placebo
S2	M	5	0	Placebo
S2	M	6	0	Placebo
S2	M	7	0	Placebo
S2	M	8	0	Placebo
S2	M	9	0	Placebo
S2	M	10	0	Placebo
S2	M	11	0	Placebo
S2	M	12	0	Placebo
S2	M	1	0	Placebo
S2	M	2	0	Placebo
S2	M	3	1	Placebo
S2	M	4	1	Placebo
S2	M	5	0	Placebo
S2	M	6	0	Placebo
S2	M	7	0	Placebo
S2	M	8	0	Placebo
S2	M	9	0	Placebo
S2	M	10	0	Placebo
S2	M	11	0	Placebo
S2	M	12	0	Placebo
S2	M	1	0	Placebo
S2	M	2	1	Placebo
S2	M	3	1	Placebo
S2	M	4	0	Placebo
S2	M	5	0	Placebo
S2	M	6	0	Placebo
S2	M	7	0	Placebo
S2	M	8	0	Placebo
S2	M	9	0	Placebo
S2	M	10	0	Placebo
S2	M	11	0	Placebo
S2	M	12	0	Placebo
S2	M	1	1	Placebo
S2	M	2	1	Placebo
S2	M	3	0	Placebo
S2	M	4	0	Placebo
S2	M	5	0	Placebo
S2	M	6	0	Placebo
S2	M	7	0	Placebo
S2	M	8	0	Placebo
S2	M	9	0	Placebo
S2	M	10	0	Placebo
S2	M	11	0	Placebo
S2	M	12	0	Placebo
S2	M	1	1	Placebo
S2	M	2	1	Placebo
S2	M	3	1	Placebo
S2	M	4	0	Placebo
S2	M	5	0	Placebo
S2	M	6	0	Placebo
S2	M	7	0	Placebo
S2	M	8	0	Placebo
S2	M	9	0	Placebo
S2	M	10	0	Placebo
S2	M	11	0	Placebo
S2	M	12	0	Placebo
S3	M	1	1	Placebo
S3	M	2	0	Placebo
S3	M	3	0	Placebo
S3	M	4	0	Placebo
S3	M	5	0	Placebo
S3	M	6	0	Placebo
S3	M	7	0	Placebo
S3	M	8	1	Placebo
S3	M	9	0	Placebo
S3	M	10	0	Placebo
S3	M	11	1	Placebo
S3	M	12	0	Placebo
S3	M	1	1	Placebo
S3	M	2	0	Placebo
S3	M	3	0	Placebo
S3	M	4	0	Placebo
S3	M	5	0	Placebo
S3	M	6	0	Placebo
S3	M	7	0	Placebo
S3	M	8	0	Placebo
S3	M	9	0	Placebo
S3	M	10	0	Placebo
S3	M	11	0	Placebo
S3	M	12	0	Placebo
S3	M	1	0	Placebo
S3	M	2	0	Placebo
S3	M	3	0	Placebo
S3	M	4	0	Placebo
S3	M	5	0	Placebo
S3	M	6	0	Placebo
S3	M	7	0	Placebo
S3	M	8	0	Placebo
S3	M	9	0	Placebo
S3	M	10	0	Placebo
S3	M	11	0	Placebo
S3	M	12	0	Placebo
S3	M	1	0	Placebo
S3	M	2	0	Placebo
S3	M	3	0	Placebo
S3	M	4	0	Placebo
S3	M	5	0	Placebo
S3	M	6	0	Placebo
S3	M	7	1	Placebo
S3	M	8	0	Placebo
S3	M	9	0	Placebo
S3	M	10	0	Placebo
S3	M	11	1	Placebo
S3	M	12	1	Placebo
S3	M	1	0	Placebo
S3	M	2	0	Placebo
S3	M	3	0	Placebo
S3	M	4	0	Placebo
S3	M	5	0	Placebo
S3	M	6	0	Placebo
S3	M	7	0	Placebo
S3	M	8	0	Placebo
S3	M	9	0	Placebo
S3	M	10	0	Placebo
S3	M	11	0	Placebo
S3	M	12	0	Placebo
S3	M	1	0	Placebo
S3	M	2	1	Placebo
S3	M	3	0	Placebo
S3	M	4	0	Placebo
S3	M	5	0	Placebo
S3	M	6	0	Placebo
S3	M	7	0	Placebo
S3	M	8	0	Placebo
S3	M	9	0	Placebo
S3	M	10	0	Placebo
S3	M	11	0	Placebo
S3	M	12	0	Placebo
S3	M	1	1	Placebo
S3	M	2	0	Placebo
S3	M	3	0	Placebo
S3	M	4	0	Placebo
S3	M	5	0	Placebo
S3	M	6	0	Placebo
S3	M	7	0	Placebo
S3	M	8	0	Placebo
S3	M	9	1	Placebo
S3	M	10	0	Placebo
S3	M	11	0	Placebo
S3	M	12	0	Placebo
S3	M	1	0	Placebo
S3	M	2	0	Placebo
S3	M	3	0	Placebo
S3	M	4	0	Placebo
S3	M	5	0	Placebo
S3	M	6	0	Placebo
S3	M	7	0	Placebo
S3	M	8	1	Placebo
S3	M	9	0	Placebo
S3	M	10	0	Placebo
S3	M	11	1	Placebo
S3	M	12	0	Placebo
S3	M	1	0	Placebo
S3	M	2	0	Placebo
S3	M	3	0	Placebo
S3	M	4	0	Placebo
S3	M	5	0	Placebo
S3	M	6	0	Placebo
S3	M	7	0	Placebo
S3	M	8	0	Placebo
S3	M	9	0	Placebo
S3	M	10	0	Placebo
S3	M	11	1	Placebo
S3	M	12	1	Placebo
S3	M	1	0	Placebo
S3	M	2	0	Placebo
S3	M	3	0	Placebo
S3	M	4	0	Placebo
S3	M	5	0	Placebo
S3	M	6	0	Placebo
S3	M	7	0	Placebo
S3	M	8	0	Placebo
S3	M	9	0	Placebo
S3	M	10	1	Placebo
S3	M	11	0	Placebo
S3	M	12	0	Placebo
S3	M	1	0	Placebo
S3	M	2	0	Placebo
S3	M	3	0	Placebo
S3	M	4	0	Placebo
S3	M	5	0	Placebo
S3	M	6	0	Placebo
S3	M	7	0	Placebo
S3	M	8	0	Placebo
S3	M	9	0	Placebo
S3	M	10	0	Placebo
S3	M	11	1	Placebo
S3	M	12	0	Placebo
S3	M	1	0	Placebo
S3	M	2	0	Placebo
S3	M	3	0	Placebo
S3	M	4	0	Placebo
S3	M	5	0	Placebo
S3	M	6	0	Placebo
S3	M	7	0	Placebo
S3	M	8	0	Placebo
S3	M	9	0	Placebo
S3	M	10	0	Placebo
S3	M	11	0	Placebo
S3	M	12	0	Placebo
S3	M	1	0	Placebo
S3	M	2	0	Placebo
S3	M	3	0	Placebo
S3	M	4	0	Placebo
S3	M	5	0	Placebo
S3	M	6	0	Placebo
S3	M	7	0	Placebo
S3	M	8	0	Placebo
S3	M	9	0	Placebo
S3	M	10	0	Placebo
S3	M	11	0	Placebo
S3	M	12	0	Placebo
S3	M	1	1	Placebo
S3	M	2	0	Placebo
S3	M	3	0	Placebo
S3	M	4	0	Placebo
S3	M	5	0	Placebo
S3	M	6	0	Placebo
S3	M	7	0	Placebo
S3	M	8	1	Placebo
S3	M	9	0	Placebo
S3	M	10	1	Placebo
S3	M	11	0	Placebo
S3	M	12	0	Placebo
S3	M	1	1	Placebo
S3	M	2	0	Placebo
S3	M	3	0	Placebo
S3	M	4	0	Placebo
S3	M	5	0	Placebo
S3	M	6	0	Placebo
S3	M	7	0	Placebo
S3	M	8	0	Placebo
S3	M	9	0	Placebo
S3	M	10	1	Placebo
S3	M	11	0	Placebo
S3	M	12	0	Placebo
S3	M	1	0	Placebo
S3	M	2	1	Placebo
S3	M	3	0	Placebo
S3	M	4	0	Placebo
S3	M	5	1	Placebo
S3	M	6	0	Placebo
S3	M	7	0	Placebo
S3	M	8	0	Placebo
S3	M	9	0	Placebo
S3	M	10	0	Placebo
S3	M	11	0	Placebo
S3	M	12	0	Placebo
S3	M	1	0	Placebo
S3	M	2	0	Placebo
S3	M	3	0	Placebo
S3	M	4	0	Placebo
S3	M	5	0	Placebo
S3	M	6	0	Placebo
S3	M	7	0	Placebo
S3	M	8	0	Placebo
S3	M	9	0	Placebo
S3	M	10	0	Placebo
S3	M	11	0	Placebo
S3	M	12	0	Placebo
S3	M	1	0	Placebo
S3	M	2	0	Placebo
S3	M	3	1	Placebo
S3	M	4	0	Placebo
S3	M	5	0	Placebo
S3	M	6	0	Placebo
S3	M	7	0	Placebo
S3	M	8	1	Placebo
S3	M	9	0	Placebo
S3	M	10	0	Placebo
S3	M	11	0	Placebo
S3	M	12	0	Placebo
S3	M	1	0	Placebo
S3	M	2	0	Placebo
S3	M	3	0	Placebo
S3	M	4	0	Placebo
S3	M	5	1	Placebo
S3	M	6	1	Placebo
S3	M	7	0	Placebo
S3	M	8	0	Placebo
S3	M	9	0	Placebo
S3	M	10	1	Placebo
S3	M	11	0	Placebo
S3	M	12	0	Placebo
S3	M	1	0	Placebo
S3	M	2	0	Placebo
S3	M	3	0	Placebo
S3	M	4	0	Placebo
S3	M	5	0	Placebo
S3	M	6	0	Placebo
S3	M	7	0	Placebo
S3	M	8	0	Placebo
S3	M	9	0	Placebo
S3	M	10	0	Placebo
S3	M	11	0	Placebo
S3	M	12	0	Placebo
S3	M	1	0	Placebo
S3	M	2	0	Placebo
S3	M	3	0	Placebo
S3	M	4	0	Placebo
S3	M	5	0	Placebo
S3	M	6	0	Placebo
S3	M	7	0	Placebo
S3	M	8	0	Placebo
S3	M	9	0	Placebo
S3	M	10	0	Placebo
S3	M	11	0	Placebo
S3	M	12	0	Placebo
S3	M	1	0	Placebo
S3	M	2	1	Placebo
S3	M	3	0	Placebo
S3	M	4	0	Placebo
S3	M	5	0	Placebo
S3	M	6	0	Placebo
S3	M	7	0	Placebo
S3	M	8	1	Placebo
S3	M	9	0	Placebo
S3	M	10	0	Placebo
S3	M	11	0	Placebo
S3	M	12	0	Placebo
S3	M	1	0	Placebo
S3	M	2	1	Placebo
S3	M	3	0	Placebo
S3	M	4	0	Placebo
S3	M	5	0	Placebo
S3	M	6	0	Placebo
S3	M	7	0	Placebo
S3	M	8	0	Placebo
S3	M	9	0	Placebo
S3	M	10	0	Placebo
S3	M	11	0	Placebo
S3	M	12	0	Placebo
S3	M	1	0	Placebo
S3	M	2	0	Placebo
S3	M	3	0	Placebo
S3	M	4	0	Placebo
S3	M	5	0	Placebo
S3	M	6	0	Placebo
S3	M	7	0	Placebo
S3	M	8	0	Placebo
S3	M	9	0	Placebo
S3	M	10	0	Placebo
S3	M	11	0	Placebo
S3	M	12	0	Placebo
S3	M	1	0	Placebo
S3	M	2	0	Placebo
S3	M	3	0	Placebo
S3	M	4	0	Placebo
S3	M	5	0	Placebo
S3	M	6	0	Placebo
S3	M	7	0	Placebo
S3	M	8	0	Placebo
S3	M	9	0	Placebo
S3	M	10	0	Placebo
S3	M	11	1	Placebo
S3	M	12	0	Placebo
S3	M	1	0	Scopolamine
S3	M	2	0	Scopolamine
S3	M	3	0	Scopolamine
S3	M	4	0	Scopolamine
S3	M	5	0	Scopolamine
S3	M	6	0	Scopolamine
S3	M	7	0	Scopolamine
S3	M	8	0	Scopolamine
S3	M	9	1	Scopolamine
S3	M	10	0	Scopolamine
S3	M	11	1	Scopolamine
S3	M	12	0	Scopolamine
S3	M	1	0	Scopolamine
S3	M	2	0	Scopolamine
S3	M	3	0	Scopolamine
S3	M	4	0	Scopolamine
S3	M	5	0	Scopolamine
S3	M	6	0	Scopolamine
S3	M	7	0	Scopolamine
S3	M	8	0	Scopolamine
S3	M	9	0	Scopolamine
S3	M	10	0	Scopolamine
S3	M	11	0	Scopolamine
S3	M	12	0	Scopolamine
S3	M	1	0	Scopolamine
S3	M	2	0	Scopolamine
S3	M	3	0	Scopolamine
S3	M	4	0	Scopolamine
S3	M	5	0	Scopolamine
S3	M	6	0	Scopolamine
S3	M	7	0	Scopolamine
S3	M	8	0	Scopolamine
S3	M	9	0	Scopolamine
S3	M	10	0	Scopolamine
S3	M	11	0	Scopolamine
S3	M	12	0	Scopolamine
S3	M	1	0	Scopolamine
S3	M	2	0	Scopolamine
S3	M	3	0	Scopolamine
S3	M	4	0	Scopolamine
S3	M	5	0	Scopolamine
S3	M	6	0	Scopolamine
S3	M	7	0	Scopolamine
S3	M	8	0	Scopolamine
S3	M	9	0	Scopolamine
S3	M	10	0	Scopolamine
S3	M	11	0	Scopolamine
S3	M	12	0	Scopolamine
S3	M	1	0	Scopolamine
S3	M	2	0	Scopolamine
S3	M	3	0	Scopolamine
S3	M	4	0	Scopolamine
S3	M	5	0	Scopolamine
S3	M	6	0	Scopolamine
S3	M	7	0	Scopolamine
S3	M	8	0	Scopolamine
S3	M	9	0	Scopolamine
S3	M	10	0	Scopolamine
S3	M	11	0	Scopolamine
S3	M	12	0	Scopolamine
S3	M	1	0	Scopolamine
S3	M	2	0	Scopolamine
S3	M	3	0	Scopolamine
S3	M	4	0	Scopolamine
S3	M	5	0	Scopolamine
S3	M	6	0	Scopolamine
S3	M	7	0	Scopolamine
S3	M	8	0	Scopolamine
S3	M	9	0	Scopolamine
S3	M	10	0	Scopolamine
S3	M	11	0	Scopolamine
S3	M	12	0	Scopolamine
S3	M	1	0	Scopolamine
S3	M	2	1	Scopolamine
S3	M	3	0	Scopolamine
S3	M	4	1	Scopolamine
S3	M	5	0	Scopolamine
S3	M	6	0	Scopolamine
S3	M	7	0	Scopolamine
S3	M	8	0	Scopolamine
S3	M	9	0	Scopolamine
S3	M	10	0	Scopolamine
S3	M	11	0	Scopolamine
S3	M	12	0	Scopolamine
S3	M	1	0	Scopolamine
S3	M	2	0	Scopolamine
S3	M	3	0	Scopolamine
S3	M	4	0	Scopolamine
S3	M	5	0	Scopolamine
S3	M	6	1	Scopolamine
S3	M	7	0	Scopolamine
S3	M	8	0	Scopolamine
S3	M	9	0	Scopolamine
S3	M	10	0	Scopolamine
S3	M	11	0	Scopolamine
S3	M	12	0	Scopolamine
S3	M	1	0	Scopolamine
S3	M	2	0	Scopolamine
S3	M	3	0	Scopolamine
S3	M	4	0	Scopolamine
S3	M	5	0	Scopolamine
S3	M	6	0	Scopolamine
S3	M	7	0	Scopolamine
S3	M	8	0	Scopolamine
S3	M	9	0	Scopolamine
S3	M	10	0	Scopolamine
S3	M	11	0	Scopolamine
S3	M	12	0	Scopolamine
S3	M	1	0	Scopolamine
S3	M	2	0	Scopolamine
S3	M	3	0	Scopolamine
S3	M	4	0	Scopolamine
S3	M	5	0	Scopolamine
S3	M	6	0	Scopolamine
S3	M	7	0	Scopolamine
S3	M	8	1	Scopolamine
S3	M	9	0	Scopolamine
S3	M	10	0	Scopolamine
S3	M	11	0	Scopolamine
S3	M	12	0	Scopolamine
S3	M	1	0	Scopolamine
S3	M	2	0	Scopolamine
S3	M	3	0	Scopolamine
S3	M	4	0	Scopolamine
S3	M	5	0	Scopolamine
S3	M	6	0	Scopolamine
S3	M	7	0	Scopolamine
S3	M	8	0	Scopolamine
S3	M	9	0	Scopolamine
S3	M	10	0	Scopolamine
S3	M	11	0	Scopolamine
S3	M	12	0	Scopolamine
S3	M	1	0	Scopolamine
S3	M	2	0	Scopolamine
S3	M	3	0	Scopolamine
S3	M	4	0	Scopolamine
S3	M	5	0	Scopolamine
S3	M	6	0	Scopolamine
S3	M	7	0	Scopolamine
S3	M	8	0	Scopolamine
S3	M	9	0	Scopolamine
S3	M	10	0	Scopolamine
S3	M	11	0	Scopolamine
S3	M	12	0	Scopolamine
S3	M	1	0	Scopolamine
S3	M	2	0	Scopolamine
S3	M	3	0	Scopolamine
S3	M	4	0	Scopolamine
S3	M	5	0	Scopolamine
S3	M	6	0	Scopolamine
S3	M	7	0	Scopolamine
S3	M	8	0	Scopolamine
S3	M	9	0	Scopolamine
S3	M	10	0	Scopolamine
S3	M	11	0	Scopolamine
S3	M	12	0	Scopolamine
S3	M	1	0	Scopolamine
S3	M	2	0	Scopolamine
S3	M	3	0	Scopolamine
S3	M	4	0	Scopolamine
S3	M	5	1	Scopolamine
S3	M	6	0	Scopolamine
S3	M	7	0	Scopolamine
S3	M	8	0	Scopolamine
S3	M	9	0	Scopolamine
S3	M	10	1	Scopolamine
S3	M	11	1	Scopolamine
S3	M	12	0	Scopolamine
S3	M	1	0	Scopolamine
S3	M	2	0	Scopolamine
S3	M	3	0	Scopolamine
S3	M	4	0	Scopolamine
S3	M	5	0	Scopolamine
S3	M	6	0	Scopolamine
S3	M	7	0	Scopolamine
S3	M	8	0	Scopolamine
S3	M	9	0	Scopolamine
S3	M	10	0	Scopolamine
S3	M	11	0	Scopolamine
S3	M	12	0	Scopolamine
S3	M	1	0	Scopolamine
S3	M	2	0	Scopolamine
S3	M	3	0	Scopolamine
S3	M	4	0	Scopolamine
S3	M	5	0	Scopolamine
S3	M	6	0	Scopolamine
S3	M	7	0	Scopolamine
S3	M	8	0	Scopolamine
S3	M	9	0	Scopolamine
S3	M	10	0	Scopolamine
S3	M	11	0	Scopolamine
S3	M	12	0	Scopolamine
S3	M	1	0	Scopolamine
S3	M	2	0	Scopolamine
S3	M	3	0	Scopolamine
S3	M	4	0	Scopolamine
S3	M	5	0	Scopolamine
S3	M	6	0	Scopolamine
S3	M	7	0	Scopolamine
S3	M	8	0	Scopolamine
S3	M	9	0	Scopolamine
S3	M	10	0	Scopolamine
S3	M	11	0	Scopolamine
S3	M	12	0	Scopolamine
S3	M	1	0	Scopolamine
S3	M	2	0	Scopolamine
S3	M	3	0	Scopolamine
S3	M	4	0	Scopolamine
S3	M	5	0	Scopolamine
S3	M	6	0	Scopolamine
S3	M	7	0	Scopolamine
S3	M	8	0	Scopolamine
S3	M	9	0	Scopolamine
S3	M	10	0	Scopolamine
S3	M	11	0	Scopolamine
S3	M	12	0	Scopolamine
S3	M	1	0	Scopolamine
S3	M	2	0	Scopolamine
S3	M	3	1	Scopolamine
S3	M	4	1	Scopolamine
S3	M	5	0	Scopolamine
S3	M	6	0	Scopolamine
S3	M	7	0	Scopolamine
S3	M	8	0	Scopolamine
S3	M	9	0	Scopolamine
S3	M	10	1	Scopolamine
S3	M	11	0	Scopolamine
S3	M	12	0	Scopolamine
S3	M	1	0	Scopolamine
S3	M	2	0	Scopolamine
S3	M	3	0	Scopolamine
S3	M	4	0	Scopolamine
S3	M	5	0	Scopolamine
S3	M	6	0	Scopolamine
S3	M	7	0	Scopolamine
S3	M	8	0	Scopolamine
S3	M	9	0	Scopolamine
S3	M	10	0	Scopolamine
S3	M	11	0	Scopolamine
S3	M	12	0	Scopolamine
S3	M	1	0	Scopolamine
S3	M	2	0	Scopolamine
S3	M	3	0	Scopolamine
S3	M	4	0	Scopolamine
S3	M	5	0	Scopolamine
S3	M	6	0	Scopolamine
S3	M	7	0	Scopolamine
S3	M	8	0	Scopolamine
S3	M	9	0	Scopolamine
S3	M	10	0	Scopolamine
S3	M	11	0	Scopolamine
S3	M	12	0	Scopolamine
S3	M	1	0	Scopolamine
S3	M	2	0	Scopolamine
S3	M	3	0	Scopolamine
S3	M	4	0	Scopolamine
S3	M	5	0	Scopolamine
S3	M	6	0	Scopolamine
S3	M	7	0	Scopolamine
S3	M	8	0	Scopolamine
S3	M	9	0	Scopolamine
S3	M	10	0	Scopolamine
S3	M	11	0	Scopolamine
S3	M	12	0	Scopolamine
S3	M	1	0	Scopolamine
S3	M	2	0	Scopolamine
S3	M	3	0	Scopolamine
S3	M	4	0	Scopolamine
S3	M	5	0	Scopolamine
S3	M	6	0	Scopolamine
S3	M	7	0	Scopolamine
S3	M	8	0	Scopolamine
S3	M	9	1	Scopolamine
S3	M	10	0	Scopolamine
S3	M	11	1	Scopolamine
S3	M	12	0	Scopolamine
S3	M	1	0	Scopolamine
S3	M	2	0	Scopolamine
S3	M	3	0	Scopolamine
S3	M	4	0	Scopolamine
S3	M	5	0	Scopolamine
S3	M	6	0	Scopolamine
S3	M	7	0	Scopolamine
S3	M	8	0	Scopolamine
S3	M	9	0	Scopolamine
S3	M	10	0	Scopolamine
S3	M	11	0	Scopolamine
S3	M	12	0	Scopolamine
S3	M	1	0	Scopolamine
S3	M	2	0	Scopolamine
S3	M	3	0	Scopolamine
S3	M	4	0	Scopolamine
S3	M	5	0	Scopolamine
S3	M	6	0	Scopolamine
S3	M	7	0	Scopolamine
S3	M	8	0	Scopolamine
S3	M	9	0	Scopolamine
S3	M	10	0	Scopolamine
S3	M	11	0	Scopolamine
S3	M	12	0	Scopolamine
S4	M	1	1	Placebo
S4	M	2	1	Placebo
S4	M	3	0	Placebo
S4	M	4	0	Placebo
S4	M	5	1	Placebo
S4	M	6	0	Placebo
S4	M	7	1	Placebo
S4	M	8	0	Placebo
S4	M	9	0	Placebo
S4	M	10	0	Placebo
S4	M	11	0	Placebo
S4	M	12	0	Placebo
S4	M	1	0	Placebo
S4	M	2	1	Placebo
S4	M	3	0	Placebo
S4	M	4	0	Placebo
S4	M	5	0	Placebo
S4	M	6	0	Placebo
S4	M	7	0	Placebo
S4	M	8	1	Placebo
S4	M	9	1	Placebo
S4	M	10	0	Placebo
S4	M	11	1	Placebo
S4	M	12	0	Placebo
S4	M	1	1	Placebo
S4	M	2	1	Placebo
S4	M	3	1	Placebo
S4	M	4	0	Placebo
S4	M	5	0	Placebo
S4	M	6	1	Placebo
S4	M	7	0	Placebo
S4	M	8	0	Placebo
S4	M	9	0	Placebo
S4	M	10	1	Placebo
S4	M	11	0	Placebo
S4	M	12	0	Placebo
S4	M	1	1	Placebo
S4	M	2	0	Placebo
S4	M	3	0	Placebo
S4	M	4	1	Placebo
S4	M	5	0	Placebo
S4	M	6	0	Placebo
S4	M	7	0	Placebo
S4	M	8	0	Placebo
S4	M	9	0	Placebo
S4	M	10	0	Placebo
S4	M	11	0	Placebo
S4	M	12	0	Placebo
S4	M	1	1	Placebo
S4	M	2	1	Placebo
S4	M	3	0	Placebo
S4	M	4	1	Placebo
S4	M	5	0	Placebo
S4	M	6	0	Placebo
S4	M	7	1	Placebo
S4	M	8	1	Placebo
S4	M	9	0	Placebo
S4	M	10	0	Placebo
S4	M	11	0	Placebo
S4	M	12	0	Placebo
S4	M	1	0	Placebo
S4	M	2	0	Placebo
S4	M	3	0	Placebo
S4	M	4	1	Placebo
S4	M	5	0	Placebo
S4	M	6	0	Placebo
S4	M	7	0	Placebo
S4	M	8	0	Placebo
S4	M	9	1	Placebo
S4	M	10	0	Placebo
S4	M	11	0	Placebo
S4	M	12	0	Placebo
S4	M	1	0	Placebo
S4	M	2	0	Placebo
S4	M	3	0	Placebo
S4	M	4	0	Placebo
S4	M	5	1	Placebo
S4	M	6	0	Placebo
S4	M	7	0	Placebo
S4	M	8	1	Placebo
S4	M	9	1	Placebo
S4	M	10	0	Placebo
S4	M	11	1	Placebo
S4	M	12	0	Placebo
S4	M	1	1	Placebo
S4	M	2	1	Placebo
S4	M	3	0	Placebo
S4	M	4	0	Placebo
S4	M	5	0	Placebo
S4	M	6	0	Placebo
S4	M	7	1	Placebo
S4	M	8	1	Placebo
S4	M	9	0	Placebo
S4	M	10	0	Placebo
S4	M	11	0	Placebo
S4	M	12	0	Placebo
S4	M	1	1	Placebo
S4	M	2	1	Placebo
S4	M	3	1	Placebo
S4	M	4	1	Placebo
S4	M	5	0	Placebo
S4	M	6	0	Placebo
S4	M	7	0	Placebo
S4	M	8	0	Placebo
S4	M	9	0	Placebo
S4	M	10	0	Placebo
S4	M	11	1	Placebo
S4	M	12	0	Placebo
S4	M	1	0	Placebo
S4	M	2	0	Placebo
S4	M	3	1	Placebo
S4	M	4	0	Placebo
S4	M	5	0	Placebo
S4	M	6	1	Placebo
S4	M	7	0	Placebo
S4	M	8	0	Placebo
S4	M	9	0	Placebo
S4	M	10	1	Placebo
S4	M	11	0	Placebo
S4	M	12	0	Placebo
S4	M	1	1	Placebo
S4	M	2	1	Placebo
S4	M	3	1	Placebo
S4	M	4	0	Placebo
S4	M	5	1	Placebo
S4	M	6	0	Placebo
S4	M	7	0	Placebo
S4	M	8	1	Placebo
S4	M	9	1	Placebo
S4	M	10	0	Placebo
S4	M	11	0	Placebo
S4	M	12	0	Placebo
S4	M	1	0	Placebo
S4	M	2	0	Placebo
S4	M	3	0	Placebo
S4	M	4	0	Placebo
S4	M	5	0	Placebo
S4	M	6	0	Placebo
S4	M	7	0	Placebo
S4	M	8	0	Placebo
S4	M	9	0	Placebo
S4	M	10	0	Placebo
S4	M	11	0	Placebo
S4	M	12	1	Placebo
S4	M	1	0	Placebo
S4	M	2	1	Placebo
S4	M	3	0	Placebo
S4	M	4	0	Placebo
S4	M	5	0	Placebo
S4	M	6	0	Placebo
S4	M	7	0	Placebo
S4	M	8	0	Placebo
S4	M	9	0	Placebo
S4	M	10	0	Placebo
S4	M	11	0	Placebo
S4	M	12	0	Placebo
S4	M	1	1	Placebo
S4	M	2	1	Placebo
S4	M	3	1	Placebo
S4	M	4	0	Placebo
S4	M	5	1	Placebo
S4	M	6	0	Placebo
S4	M	7	1	Placebo
S4	M	8	0	Placebo
S4	M	9	0	Placebo
S4	M	10	1	Placebo
S4	M	11	0	Placebo
S4	M	12	0	Placebo
S4	M	1	0	Placebo
S4	M	2	0	Placebo
S4	M	3	0	Placebo
S4	M	4	0	Placebo
S4	M	5	0	Placebo
S4	M	6	1	Placebo
S4	M	7	0	Placebo
S4	M	8	1	Placebo
S4	M	9	0	Placebo
S4	M	10	0	Placebo
S4	M	11	1	Placebo
S4	M	12	0	Placebo
S4	M	1	0	Placebo
S4	M	2	1	Placebo
S4	M	3	0	Placebo
S4	M	4	0	Placebo
S4	M	5	1	Placebo
S4	M	6	0	Placebo
S4	M	7	0	Placebo
S4	M	8	0	Placebo
S4	M	9	0	Placebo
S4	M	10	1	Placebo
S4	M	11	1	Placebo
S4	M	12	0	Placebo
S4	M	1	1	Placebo
S4	M	2	0	Placebo
S4	M	3	0	Placebo
S4	M	4	0	Placebo
S4	M	5	0	Placebo
S4	M	6	1	Placebo
S4	M	7	0	Placebo
[truncated: 4,469 more rows]

## Sheet: 2b-c
subject_ID	gender	condition	pow_spec_norm
S1	M	Placebo	[[0.05397722 0.05370015 0.0534228 ... 0.02732242 0.02710223 0.0268814 ] [0.05031945 0.05004319 0.0497665 ... 0.01820315 0.01800438 0.01780512] [0.04109939 0.04084965 0.04059967 ... 0.00568995 0.00552333 0.00535613] ... [0.16704223 0.17171396 0.17631892 ... 0.16178179 0.16616728 0.17050582] [0.22494729 0.23019868 0.23532733 ... 0.19839775 0.20280898 0.20716351] [0.24953317 0.25569881 0.26176444 ..…
S1	M	Placebo	[[ 0.0073257 0.00736634 0.00740622 ... 0.02143974 0.0216094 0.02177846] [ 0.00936824 0.00939388 0.00941893 ... 0.02773972 0.02791723 0.02809393] [ 0.01428706 0.01427981 0.01427177 ... 0.03794284 0.0381049 0.03826615] ... [ 0.11588309 0.11759155 0.11937579 ... -0.21323151 -0.2104183 -0.20714663] [ 0.17018648 0.17091097 0.17168734 ... -0.23413132 -0.2318323 -0.229035 ] [ 0.20304542 0.20299752 0.203…
S1	M	Placebo	[[ 0.01108865 0.01097533 0.01086189 ... 0.05723265 0.05732251 0.05741191] [ 0.01322621 0.01309578 0.01296524 ... 0.06979465 0.06990092 0.07000654] [ 0.01299822 0.01287596 0.01275339 ... 0.07396772 0.07411079 0.07425325] ... [ 0.138025 0.13491726 0.13180298 ... -0.01447668 -0.00863447 -0.00272191] [ 0.1714828 0.16726403 0.16306769 ... 0.01588364 0.02242707 0.02905306] [ 0.20250971 0.19839614 0.194…
S1	M	Placebo	[[ 0.03884117 0.0385783 0.03831486 ... 0.0636166 0.0635186 0.06341982] [ 0.04475308 0.04447861 0.04420333 ... 0.08186708 0.08176194 0.08165563] [ 0.0450083 0.0447544 0.04449953 ... 0.09387223 0.09378352 0.09369384] ... [ 0.1276899 0.12472388 0.12168466 ... -0.08929256 -0.08385715 -0.07848253] [ 0.1477781 0.14413742 0.14035586 ... -0.09504731 -0.08907895 -0.08316357] [ 0.17103435 0.16717197 0.1630…
S1	M	Placebo	[[0.03489133 0.03452657 0.03416249 ... 0.02166632 0.0212946 0.0209233 ] [0.02712392 0.02678066 0.02643828 ... 0.01671152 0.01635305 0.01599514] [0.02414521 0.02382722 0.02351006 ... 0.01497829 0.01462972 0.01428167] ... [0.0845939 0.08601815 0.08748289 ... 0.10113709 0.10441619 0.10732996] [0.06133923 0.06247585 0.06372154 ... 0.10108443 0.10481139 0.10811029] [0.03019694 0.03060031 0.03120059 ..…
S1	M	Placebo	[[ 0.05007309 0.04983464 0.04959587 ... 0.04350229 0.04336589 0.04322917] [ 0.04973803 0.04948393 0.04922981 ... 0.0338157 0.0336679 0.03351967] [ 0.04892907 0.04866791 0.04840671 ... 0.02652689 0.02636479 0.02620255] ... [-0.09986851 -0.09666514 -0.09351528 ... 0.04835577 0.04561912 0.0420786 ] [-0.11144584 -0.10662259 -0.10184757 ... 0.13051521 0.12699439 0.12256577] [-0.11148952 -0.10605908 -0…
S1	M	Placebo	[[ 0.06788442 0.06761983 0.06735523 ... 0.09709097 0.09692238 0.09675382] [ 0.06158667 0.06129759 0.06100854 ... 0.09098432 0.09081036 0.09063661] [ 0.05560876 0.05530017 0.0549918 ... 0.08443675 0.08425018 0.08406406] ... [-0.03421338 -0.03496301 -0.03582877 ... -0.17289714 -0.17178366 -0.1706093 ] [-0.03626704 -0.03665131 -0.03718334 ... -0.18717546 -0.18658989 -0.18595405] [-0.04812542 -0.0483…
S1	M	Placebo	[[ 0.01263152 0.01259658 0.01256146 ... 0.01787886 0.01783756 0.01779629] [ 0.01597569 0.01593083 0.01588571 ... 0.02325856 0.02319643 0.02313426] [ 0.02086188 0.02080296 0.02074377 ... 0.0255018 0.02542029 0.02533863] ... [-0.16685964 -0.1720492 -0.17714004 ... -0.11771659 -0.11448858 -0.11118699] [-0.1288659 -0.1342038 -0.1395025 ... -0.10427288 -0.10030372 -0.09626081] [-0.06185405 -0.06667095…
S1	M	Placebo	[[-0.00731568 -0.00731792 -0.0073202 ... 0.06677053 0.06691624 0.06706159] [-0.00690584 -0.00693277 -0.00695972 ... 0.06640606 0.06654435 0.06668251] [-0.00574352 -0.00580168 -0.00585963 ... 0.06576737 0.0658926 0.06601773] ... [-0.06482634 -0.05621773 -0.04753758 ... 0.13753291 0.13521015 0.13311434] [-0.03498932 -0.02648018 -0.01790939 ... 0.16435594 0.1609208 0.15772943] [-0.02220823 -0.014941…
S1	M	Placebo	[[ 0.06655251 0.06643398 0.0663144 ... 0.18058402 0.18068907 0.18079321] [ 0.06693324 0.06680035 0.06666655 ... 0.18061854 0.18073878 0.18085805] [ 0.06607556 0.0659141 0.06575187 ... 0.17651055 0.17664091 0.17677024] ... [ 0.08599348 0.09209182 0.09807882 ... 0.00688671 0.01063709 0.01440171] [ 0.07952798 0.08683016 0.09396468 ... -0.00257489 0.00020238 0.00292925] [ 0.08142097 0.08997179 0.0982…
S1	M	Scopolamine	[[ 0.0188412 0.0188857 0.01892962 ... -0.05769676 -0.05775557 -0.05781496] [ 0.02617413 0.0261798 0.0261849 ... -0.04473243 -0.04483752 -0.04494315] [ 0.03571989 0.03566278 0.03560506 ... -0.0312402 -0.03140977 -0.0315799 ] ... [-0.13658981 -0.13477706 -0.13303323 ... 0.01827572 0.01543108 0.01300913] [-0.17169406 -0.16787313 -0.16416439 ... -0.05445667 -0.05688822 -0.05874046] [-0.21742211 -0.21…
S1	M	Scopolamine	[[-0.05676354 -0.05659341 -0.05642327 ... -0.03056571 -0.03033677 -0.03010794] [-0.05994156 -0.05977626 -0.05961087 ... -0.02164031 -0.02141165 -0.02118304] [-0.06277808 -0.06263538 -0.06249236 ... -0.01379399 -0.01357942 -0.0133647 ] ... [-0.20600793 -0.20219972 -0.19852471 ... -0.26496839 -0.26388419 -0.26266164] [-0.2622411 -0.25551284 -0.24883484 ... -0.32251994 -0.32060969 -0.31845982] [-0.3…
S1	M	Scopolamine	[[-0.02725773 -0.0272121 -0.02716608 ... -0.08502873 -0.08501399 -0.08499832] [-0.0221735 -0.02218185 -0.02218956 ... -0.06645737 -0.06648848 -0.06651835] [-0.01725294 -0.01731466 -0.0173758 ... -0.04843635 -0.04850766 -0.04857755] ... [-0.04828521 -0.04801083 -0.04794928 ... -0.09296048 -0.09578178 -0.09870449] [-0.14514808 -0.14355813 -0.14204716 ... -0.15721871 -0.15976246 -0.16244225] [-0.255…
S1	M	Scopolamine	[[-0.00669159 -0.00673065 -0.0067696 ... -0.06298357 -0.06303048 -0.06307722] [-0.01300009 -0.01303769 -0.01307493 ... -0.05431819 -0.05436947 -0.05442038] [-0.01556128 -0.01560408 -0.01564652 ... -0.04315224 -0.04320949 -0.04326611] ... [ 0.01839011 0.0190704 0.01981594 ... -0.04756777 -0.0456932 -0.04386581] [-0.02019759 -0.01828418 -0.0162395 ... -0.0902781 -0.0893729 -0.0885164 ] [-0.0454463 …
S1	M	Scopolamine	[[ 0.02910008 0.02900554 0.02891056 ... -0.03212601 -0.03221439 -0.03230301] [ 0.04083324 0.04069734 0.04056097 ... -0.01499706 -0.01514322 -0.0152897 ] [ 0.05094637 0.05077247 0.05059803 ... 0.00170658 0.00150491 0.00130293] ... [-0.03982066 -0.04487977 -0.0499666 ... -0.23834152 -0.2400368 -0.2413857 ] [-0.02194689 -0.02987216 -0.03780508 ... -0.1936925 -0.19631209 -0.19854174] [-0.01983976 -0.…
S1	M	Scopolamine	[[-0.01461956 -0.01455168 -0.0144838 ... 0.01176598 0.01174906 0.01173208] [-0.02367804 -0.02361712 -0.02355604 ... -0.00697029 -0.00700226 -0.00703429] [-0.03576923 -0.03570689 -0.0356444 ... -0.03438777 -0.03444801 -0.03450806] ... [ 0.19435106 0.19428685 0.19398319 ... 0.03769481 0.03998487 0.04242888] [ 0.13534647 0.13542103 0.13533279 ... -0.01233343 -0.01211822 -0.01163437] [ 0.06790588 0.0…
S1	M	Scopolamine	[[ 0.00501464 0.00505177 0.00508857 ... -0.05516842 -0.0551361 -0.05510365] [ 0.00344182 0.00345769 0.00347323 ... -0.05035117 -0.05034593 -0.05034047] [ 0.0030348 0.0030263 0.00301757 ... -0.043815 -0.04383314 -0.04385097] ... [-0.02868828 -0.03224483 -0.03564195 ... -0.06515825 -0.06421229 -0.06321345] [-0.00148321 -0.00453464 -0.00749355 ... -0.06596947 -0.06631504 -0.06655714] [ 0.01563537 0.…
S1	M	Scopolamine	[[-0.07990815 -0.07976224 -0.07961624 ... -0.01371432 -0.01354217 -0.01337001] [-0.07970966 -0.07957359 -0.07943728 ... -0.02080352 -0.02062497 -0.02044657] [-0.07397527 -0.0738696 -0.0737638 ... -0.02248826 -0.02233433 -0.02218054] ... [ 0.25817077 0.25516993 0.25203204 ... 0.4878969 0.47737167 0.46642361] [ 0.19562276 0.19548202 0.19507939 ... 0.46839562 0.46119103 0.45349178] [ 0.10863508 0.11…
S1	M	Scopolamine	[[-0.05827256 -0.05814986 -0.05802666 ... -0.03438477 -0.03430771 -0.0342302 ] [-0.08277787 -0.08258619 -0.08239411 ... -0.05379965 -0.05364194 -0.05348391] [-0.10245981 -0.10221297 -0.1019658 ... -0.06824754 -0.06802198 -0.06779653] ... [-0.06197569 -0.05596628 -0.05001252 ... 0.14157741 0.12882133 0.11554328] [-0.01647214 -0.01169019 -0.00701523 ... 0.22866738 0.21608651 0.20292989] [ 0.0411252…
S1	M	Scopolamine	[[-0.02352377 -0.02338093 -0.02323748 ... 0.10572659 0.10606903 0.10641098] [-0.02728517 -0.02712719 -0.02696851 ... 0.11135797 0.11171906 0.11207975] [-0.03217131 -0.03200741 -0.03184271 ... 0.11272678 0.1130963 0.11346551] ... [ 0.26193296 0.25562278 0.24939313 ... 0.19252018 0.19151176 0.1902074 ] [ 0.2112411 0.20609505 0.20107276 ... 0.14266126 0.1419559 0.14098317] [ 0.15528052 0.15111566 0.…
S2	M	Placebo	[[-0.24482183 -0.24481759 -0.24481322 ... -0.1121869 -0.11234335 -0.11249975] [-0.23674549 -0.23677916 -0.23681278 ... -0.10909918 -0.10926192 -0.1094246 ] [-0.22183597 -0.22190225 -0.22196852 ... -0.11141916 -0.11155962 -0.11170024] ... [-0.17794466 -0.17752258 -0.17709023 ... -0.17740708 -0.17712925 -0.17686217] [-0.17878881 -0.1782847 -0.17776752 ... -0.17889374 -0.17857632 -0.17826869] [-0.18…
S2	M	Placebo	[[-0.18057969 -0.18066606 -0.18075233 ... -0.09363164 -0.0938141 -0.09399644] [-0.18549841 -0.18562266 -0.18574685 ... -0.10685604 -0.10704973 -0.10724329] [-0.18342706 -0.18356683 -0.18370647 ... -0.1264417 -0.12658956 -0.12673736] ... [-0.19757274 -0.19735671 -0.19712994 ... -0.18915878 -0.18886858 -0.1885802 ] [-0.20000758 -0.19974912 -0.19948129 ... -0.1901718 -0.18982986 -0.18948975] [-0.202…
S2	M	Placebo	[[-0.16316373 -0.16294921 -0.16273439 ... -0.18735727 -0.18721184 -0.18706606] [-0.15797863 -0.15773973 -0.15750071 ... -0.20272837 -0.20257147 -0.20241408] [-0.14837658 -0.14812412 -0.14787174 ... -0.21154348 -0.21136553 -0.21118726] ... [-0.15507898 -0.15497524 -0.15490187 ... -0.16655455 -0.16616152 -0.16576926] [-0.15041853 -0.15033111 -0.15027251 ... -0.16053358 -0.16004171 -0.15955044] [-0.…
S2	M	Placebo	[[-0.05717192 -0.05694103 -0.0567104 ... -0.06961627 -0.06943022 -0.06924417] [-0.08061833 -0.08034636 -0.08007476 ... -0.08753174 -0.08730674 -0.08708166] [-0.09299563 -0.092706 -0.09241677 ... -0.10430289 -0.10403181 -0.10376049] ... [-0.09040522 -0.09237402 -0.09435055 ... -0.16716534 -0.16651725 -0.1658629 ] [-0.08403204 -0.08616428 -0.0883126 ... -0.17011032 -0.16952206 -0.1689255 ] [-0.0759…
S2	M	Placebo	[[-0.00283009 -0.00273013 -0.00263107 ... 0.04072071 0.04085952 0.04099728] [-0.00905894 -0.00890364 -0.00874934 ... 0.03497808 0.03517769 0.03537619] [-0.01326378 -0.01305792 -0.0128533 ... 0.02830485 0.02856755 0.02882915] ... [-0.09392306 -0.0948753 -0.09591562 ... -0.13246282 -0.13186224 -0.13127687] [-0.09440829 -0.09543802 -0.09656858 ... -0.13913509 -0.13839933 -0.13768526] [-0.09452871 -0…
S2	M	Placebo	[[-0.04525144 -0.04479155 -0.04433221 ... -0.08099394 -0.08081404 -0.08063447] [-0.04486286 -0.04436342 -0.04386471 ... -0.08887339 -0.08865402 -0.08843525] [-0.04612321 -0.04563282 -0.04514334 ... -0.0976983 -0.09744357 -0.09718979] ... [-0.17124648 -0.17164147 -0.17195778 ... -0.19398792 -0.19289572 -0.19181168] [-0.16327838 -0.16376268 -0.16414526 ... -0.19595051 -0.19465259 -0.19335021] [-0.1…
S2	M	Placebo	[[-0.01640698 -0.01648896 -0.01657123 ... -0.01874725 -0.01890181 -0.0190566 ] [-0.01641261 -0.01651317 -0.01661404 ... -0.01710292 -0.01726161 -0.01742025] [-0.01115968 -0.01130154 -0.01144319 ... -0.00919622 -0.00937609 -0.00955601] ... [ 0.26583617 0.26664134 0.26717552 ... 0.02290514 0.02181874 0.02055341] [ 0.22480519 0.22564682 0.22637528 ... 0.00226795 0.000525 -0.00131557] [ 0.16491411 0.…
S2	M	Scopolamine	[[ 0.06062229 0.0606039 0.06058503 ... -0.02047871 -0.02057245 -0.02066659] [ 0.07703119 0.07698455 0.07693738 ... 0.00040839 0.0002784 0.00014788] [ 0.07962541 0.07955525 0.07948439 ... 0.02301211 0.02288104 0.0227494 ] ... [-0.12183732 -0.1186714 -0.11558909 ... -0.11787386 -0.11476854 -0.11194225] [-0.12528657 -0.12259172 -0.1199865 ... -0.08948029 -0.08564384 -0.0821559 ] [-0.13272947 -0.1307…
S2	M	Scopolamine	[[-0.02786768 -0.02801919 -0.0281709 ... -0.25591641 -0.25609162 -0.25626655] [-0.01934528 -0.01951239 -0.01967951 ... -0.24828868 -0.24851053 -0.24873196] [-0.01142071 -0.01159429 -0.01176781 ... -0.21718074 -0.21740135 -0.21762128] ... [-0.33589379 -0.33647107 -0.33705239 ... -0.31662324 -0.31643149 -0.31621809] [-0.33476571 -0.33535296 -0.33595114 ... -0.31966405 -0.31940871 -0.31912754] [-0.3…
S2	M	Scopolamine	[[-0.26239171 -0.26219621 -0.2620006 ... -0.31010544 -0.31005656 -0.31000758] [-0.24625409 -0.24602216 -0.24579004 ... -0.30791005 -0.30784696 -0.30778384] [-0.23458909 -0.23433359 -0.23407805 ... -0.30365787 -0.30357289 -0.30348785] ... [-0.29083941 -0.29186202 -0.29294892 ... -0.32530804 -0.32437225 -0.32347546] [-0.28477845 -0.28612236 -0.2875596 ... -0.31080057 -0.30998237 -0.30921975] [-0.27…
S2	M	Scopolamine	[[ 0.03205517 0.03209665 0.032138 ... -0.01886976 -0.01889378 -0.01891783] [ 0.03361048 0.0337504 0.03389024 ... -0.0223184 -0.02230723 -0.02229607] [ 0.03183637 0.03209131 0.03234629 ... -0.02518406 -0.02512192 -0.02505975] ... [ 0.01297508 0.00883082 0.0045004 ... 0.02621962 0.02545583 0.02426434] [ 0.02317762 0.01830474 0.01321975 ... 0.0509118 0.05002664 0.04865146] [ 0.03509556 0.02934614 0.…
S2	M	Scopolamine	[[ 0.13668038 0.13665055 0.13661964 ... 0.04355757 0.04334869 0.0431397 ] [ 0.14088045 0.14094375 0.14100592 ... 0.03951211 0.03937628 0.03924029] [ 0.13488838 0.13505297 0.13521643 ... 0.02412866 0.0240912 0.02405374] ... [-0.21790546 -0.21608602 -0.21417921 ... -0.16095268 -0.15688744 -0.15285543] [-0.22712908 -0.22600452 -0.22478495 ... -0.15907561 -0.15486583 -0.15069089] [-0.23520367 -0.2350…
S2	M	Scopolamine	[[-0.04307107 -0.04292434 -0.04277819 ... -0.25300064 -0.25313474 -0.25326871] [-0.07141622 -0.07120825 -0.0710006 ... -0.26264572 -0.26283263 -0.263019 ] [-0.11405554 -0.11377611 -0.1134967 ... -0.26872543 -0.26895336 -0.26918054] ... [-0.33099534 -0.32971806 -0.32844422 ... -0.29312675 -0.29361056 -0.29420629] [-0.33735156 -0.33511037 -0.33288539 ... -0.28363211 -0.28441681 -0.2853471 ] [-0.331…
S2	M	Scopolamine	[[-0.06427874 -0.06402013 -0.06376111 ... -0.06680391 -0.06662652 -0.06644866] [-0.0666949 -0.06645815 -0.06622094 ... -0.05873412 -0.05857727 -0.05841976] [-0.06944334 -0.06922771 -0.06901131 ... -0.05446261 -0.05433609 -0.05420891] ... [-0.17531125 -0.1771656 -0.17881762 ... 0.09787996 0.09714977 0.09663319] [-0.14705226 -0.14960461 -0.15196778 ... 0.11277142 0.11020169 0.10785263] [-0.09933432…
S3	M	Placebo	[[-0.06400857 -0.06395043 -0.06389251 ... -0.00670384 -0.00685634 -0.00700941] [-0.04291591 -0.04284023 -0.04276486 ... -0.01852293 -0.01864626 -0.01877008] [-0.03100396 -0.03092185 -0.03084005 ... -0.02859065 -0.02869549 -0.02880076] ... [-0.02720704 -0.02836288 -0.02963723 ... -0.00471607 -0.00380952 -0.00290154] [-0.0279265 -0.02843232 -0.02906555 ... 0.00172105 0.00263249 0.00353151] [-0.0344…
S3	M	Placebo	[[-0.00038496 -0.00047047 -0.00055664 ... 0.02941097 0.02915446 0.02889724] [ 0.01336676 0.01335055 0.01333359 ... 0.02728447 0.02706745 0.02684968] [ 0.02342745 0.02347678 0.0235254 ... 0.02027158 0.02009957 0.01992685] ... [-0.01433948 -0.01367218 -0.01298859 ... -0.01860066 -0.01758349 -0.01649095] [-0.01650941 -0.01525957 -0.01400082 ... -0.02861361 -0.02827923 -0.027863 ] [-0.01569754 -0.013…
S3	M	Placebo	[[ 0.03022373 0.03013223 0.03004082 ... 0.04748316 0.04740737 0.04733167] [ 0.03007117 0.02999132 0.02991153 ... 0.04364248 0.04355895 0.04347547] [ 0.0273177 0.02725641 0.02719519 ... 0.04015103 0.04006452 0.03997799] ... [-0.11896162 -0.11965491 -0.12030063 ... -0.0798202 -0.08194725 -0.08408391] [-0.12106405 -0.12196196 -0.12279717 ... -0.07648835 -0.07896708 -0.08144794] [-0.12031144 -0.12149…
S3	M	Placebo	[[-3.09394782e-02 -3.08564554e-02 -3.07736320e-02 ... 2.00116940e-02 2.00699672e-02 2.01278364e-02] [-4.62745489e-02 -4.61583915e-02 -4.60423229e-02 ... -2.41754791e-04 -1.76862512e-04 -1.12307295e-04] [-5.59654810e-02 -5.58286070e-02 -5.56917527e-02 ... -1.65425681e-02 -1.64746033e-02 -1.64068890e-02] ... [ 1.49945370e-01 1.52576322e-01 1.54946548e-01 ... -2.08902580e-01 -2.09668008e-01 -2.10345…
S3	M	Placebo	[[ 0.02437783 0.02437468 0.02437147 ... 0.05489297 0.05492223 0.05495095] [ 0.01374381 0.01372161 0.01369942 ... 0.0416894 0.04170455 0.04171909] [ 0.0004116 0.00034499 0.00027844 ... 0.02687773 0.02686623 0.02685417] ... [ 0.01023137 0.00856715 0.00676222 ... -0.15093074 -0.1485568 -0.14619755] [ 0.02670534 0.02495164 0.02303894 ... -0.15194179 -0.14989438 -0.14785608] [ 0.03656628 0.03495961 0.…
S3	M	Scopolamine	[[-0.10442158 -0.10438764 -0.10435396 ... -0.08699116 -0.08709872 -0.08720611] [-0.10556912 -0.1055343 -0.10549977 ... -0.08201617 -0.08212919 -0.08224198] [-0.10664899 -0.10662318 -0.10659768 ... -0.07370936 -0.07382682 -0.07394401] ... [-0.10685517 -0.10793094 -0.10892392 ... 0.0323256 0.0289995 0.02559227] [-0.10807739 -0.10904996 -0.10990896 ... 0.04114035 0.03765832 0.03405883] [-0.11044789 …
S3	M	Scopolamine	[[ 0.14745235 0.1473569 0.14726211 ... 0.11347128 0.1131566 0.11284286] [ 0.15134466 0.15124502 0.15114593 ... 0.09263283 0.09232067 0.09200949] [ 0.15819574 0.15810232 0.15800931 ... 0.07622039 0.07591634 0.0756132 ] ... [-0.03778439 -0.03940922 -0.0408532 ... -0.09697985 -0.09790744 -0.09879535] [-0.04330275 -0.04511107 -0.04674358 ... -0.0991836 -0.09994347 -0.10066307] [-0.04739476 -0.0493017…
S3	M	Scopolamine	[[ 0.01535039 0.01538009 0.01541044 ... 0.00515549 0.00515926 0.00516373] [ 0.02722059 0.02719872 0.02717741 ... 0.01424637 0.01420333 0.01416088] [ 0.04156321 0.04149578 0.04142871 ... 0.02690389 0.02681784 0.02673216] ... [ 0.09182794 0.09134884 0.09079856 ... -0.02117298 -0.02466628 -0.02811823] [ 0.08056896 0.07973019 0.07881711 ... -0.02722081 -0.03054459 -0.03380952] [ 0.06531251 0.06425113…
S3	M	Scopolamine	[[-0.00271168 -0.00272881 -0.00274603 ... -0.03090287 -0.03104366 -0.03118404] [ 0.00102148 0.00100116 0.00098075 ... -0.02538031 -0.02555735 -0.02573407] [ 0.00677846 0.00676145 0.00674427 ... -0.01488192 -0.01507065 -0.01525917] ... [-0.18234324 -0.18175358 -0.18104496 ... -0.07158284 -0.0767677 -0.08214592] [-0.17349354 -0.17277694 -0.17196665 ... -0.07522929 -0.08011786 -0.08520117] [-0.16627…
S3	M	Scopolamine	[[ 0.02696 0.02697911 0.02699798 ... -0.02153149 -0.02164153 -0.02175167] [ 0.01057223 0.01062873 0.01068509 ... -0.02902834 -0.02911575 -0.02920329] [-0.00199154 -0.00189588 -0.00180034 ... -0.03018719 -0.03024625 -0.03030546] ... [-0.04911188 -0.04890127 -0.04868496 ... -0.14803788 -0.15093898 -0.15388097] [-0.04835643 -0.04792846 -0.04749878 ... -0.14881362 -0.15176621 -0.15476055] [-0.0508902…
S4	M	Placebo	[[-0.09019293 -0.09011857 -0.09004397 ... -0.05233842 -0.05224528 -0.05215133] [-0.07171816 -0.07168563 -0.07165297 ... -0.04895149 -0.04890946 -0.04886659] [-0.06134165 -0.06133779 -0.06133378 ... -0.04954213 -0.04954088 -0.04953898] ... [-0.07775237 -0.07851185 -0.07931895 ... -0.06228773 -0.06078559 -0.05933414] [-0.06180208 -0.06199849 -0.06224605 ... -0.0504989 -0.04924664 -0.04803175] [-0.0…
S4	M	Placebo	[[-0.05563222 -0.0555699 -0.05550728 ... -0.03991465 -0.03988226 -0.03984971] [-0.04746265 -0.04745479 -0.04744668 ... -0.03956861 -0.0395749 -0.03958106] [-0.04035391 -0.04038808 -0.04042213 ... -0.03783656 -0.03786365 -0.03789074] ... [-0.10408805 -0.1010777 -0.09813197 ... -0.14126442 -0.14117716 -0.14109097] [-0.10571798 -0.10226414 -0.09887904 ... -0.15339734 -0.15363992 -0.15388913] [-0.108…
S4	M	Placebo	[[-0.07366799 -0.07376358 -0.07385942 ... -0.10556609 -0.10581132 -0.10605635] [-0.07397115 -0.07406792 -0.07416501 ... -0.11808474 -0.11833386 -0.11858277] [-0.07712919 -0.07722976 -0.07733052 ... -0.12975356 -0.12999949 -0.13024518] ... [-0.09301176 -0.09274085 -0.09246096 ... -0.11116067 -0.11122247 -0.11126138] [-0.09276367 -0.09244785 -0.09212219 ... -0.10833717 -0.10839777 -0.10843766] [-0.…
S4	M	Placebo	[[-0.06211947 -0.06211775 -0.06211591 ... -0.03369322 -0.03369447 -0.03369582] [-0.06094534 -0.06093498 -0.06092448 ... -0.03562427 -0.03561464 -0.03560508] [-0.06109679 -0.06106371 -0.06103051 ... -0.03910367 -0.03907162 -0.03903958] ... [-0.06253799 -0.06263848 -0.06273093 ... -0.07717951 -0.07632028 -0.0754354 ] [-0.06734828 -0.06742307 -0.06749031 ... -0.07700543 -0.07590586 -0.07478153] [-0.…
S4	M	Placebo	[[-0.06318957 -0.06304697 -0.06290408 ... -0.01208769 -0.01197513 -0.01186273] [-0.05976996 -0.05961274 -0.0594553 ... -0.00939693 -0.00926601 -0.00913536] [-0.05770239 -0.05752252 -0.05734245 ... -0.00967088 -0.00951064 -0.00935082] ... [ 0.00777807 0.00776425 0.0076824 ... -0.11526046 -0.11671259 -0.11805924] [ 0.01874048 0.01764237 0.01642918 ... -0.08301009 -0.08454937 -0.08600875] [ 0.021177…
S4	M	Placebo	[[-0.08585402 -0.08582757 -0.08580013 ... 0.0059101 0.00578905 0.00566831] [-0.08049927 -0.08047821 -0.08045603 ... 0.02670859 0.02656847 0.0264285 ] [-0.07135045 -0.07133255 -0.07131374 ... 0.05319981 0.05305345 0.05290705] ... [-0.23471408 -0.22884146 -0.22258701 ... -0.00667261 -0.01389988 -0.02131231] [-0.21927555 -0.21386287 -0.2079939 ... 0.06660276 0.05916165 0.0514293 ] [-0.19891816 -0.19…
S4	M	Placebo	[[-0.02464417 -0.02464118 -0.02463775 ... -0.00638544 -0.00640122 -0.00641685] [-0.02374156 -0.02377481 -0.0238076 ... 0.00375428 0.00374994 0.00374571] [-0.01537433 -0.01545971 -0.01554447 ... 0.02108654 0.02107187 0.02105732] ... [-0.02922139 -0.02550509 -0.02157784 ... 0.14652053 0.1420992 0.13756456] [-0.03978863 -0.03501981 -0.02996382 ... 0.15967042 0.15483934 0.14989985] [-0.05081684 -0.04…
S4	M	Placebo	[[ 0.00282876 0.0026926 0.00255597 ... 0.04209516 0.04204166 0.04198728] [ 0.00462391 0.00446035 0.00429627 ... 0.03946722 0.03938453 0.03930046] [ 0.00197003 0.00181451 0.0016584 ... 0.03524623 0.03516127 0.03507503] ... [-0.18284586 -0.18209118 -0.18116121 ... -0.09826118 -0.10590304 -0.11344947] [-0.17703932 -0.17858989 -0.17994274 ... -0.02837763 -0.03627254 -0.04419421] [-0.17826363 -0.18217…
S4	M	Placebo	[[-0.0338655 -0.03386964 -0.03387334 ... -0.00616393 -0.0061937 -0.00622327] [-0.02528526 -0.02532422 -0.02536264 ... -0.00344371 -0.00349584 -0.00354786] [-0.01300701 -0.01307723 -0.0131469 ... 0.00644308 0.00636723 0.00629128] ... [-0.20840823 -0.20374459 -0.19894902 ... -0.02578026 -0.02933571 -0.03301685] [-0.22151144 -0.21691392 -0.21215131 ... -0.01401906 -0.01586625 -0.01786812] [-0.211122…
S4	M	Placebo	[[-0.01975421 -0.01985225 -0.01995007 ... 0.12771848 0.12777567 0.1278321 ] [-0.01307997 -0.01319474 -0.01330922 ... 0.12433038 0.12437435 0.12441721] [-0.00703331 -0.00712728 -0.00722104 ... 0.11579314 0.11584734 0.11590033] ... [-0.12952865 -0.13032601 -0.13103533 ... -0.06151648 -0.06670811 -0.07171201] [-0.14799063 -0.14833454 -0.14851283 ... -0.04861884 -0.05339562 -0.057995 ] [-0.14585542 -…
S4	M	Placebo	[[-0.00789231 -0.00786689 -0.0078418 ... 0.00075734 0.00070031 0.00064307] [-0.01867586 -0.01864183 -0.01860793 ... -0.01303536 -0.01309236 -0.01314938] [-0.03363184 -0.03357101 -0.03351022 ... -0.03121152 -0.03122836 -0.03124514] ... [ 0.00194349 0.00411892 0.00603917 ... -0.09622535 -0.09697949 -0.09756578] [ 0.00047303 0.00188844 0.00304329 ... -0.08559396 -0.08536121 -0.08496259] [-0.01076058…
S4	M	Placebo	[[-0.05067391 -0.050527 -0.05037973 ... -0.04337833 -0.04328882 -0.043199 ] [-0.05573691 -0.05559257 -0.05544766 ... -0.04785749 -0.04777888 -0.04769991] [-0.05974796 -0.05960878 -0.0594689 ... -0.05114777 -0.05106342 -0.05097861] ... [-0.08177037 -0.08568075 -0.08965989 ... -0.07967975 -0.07946609 -0.07861394] [-0.08599905 -0.09001919 -0.09402275 ... -0.05209723 -0.05164581 -0.05053458] [-0.0820…
S4	M	Scopolamine	[[-0.07328398 -0.0732993 -0.07331459 ... -0.06231755 -0.06231212 -0.06230667] [-0.07731251 -0.07732446 -0.07733633 ... -0.06484207 -0.06483217 -0.0648222 ] [-0.08069766 -0.08070474 -0.08071169 ... -0.06714562 -0.06713309 -0.06712047] ... [-0.05773334 -0.05573396 -0.05369857 ... -0.07234884 -0.07403378 -0.07568551] [-0.05350866 -0.05140124 -0.04925271 ... -0.07186898 -0.07340279 -0.07490497] [-0.0…
S4	M	Scopolamine	[[-0.12987146 -0.12990579 -0.12994028 ... -0.1379512 -0.13785422 -0.1377573 ] [-0.1235308 -0.12354529 -0.12355977 ... -0.14591682 -0.14578095 -0.14564499] [-0.11950742 -0.11953092 -0.11955441 ... -0.15600997 -0.15587013 -0.15572983] ... [-0.09016303 -0.09358839 -0.09709004 ... -0.24348877 -0.24385979 -0.24392494] [-0.08375527 -0.08740305 -0.09106588 ... -0.25618199 -0.25673233 -0.25691496] [-0.06…
S4	M	Scopolamine	[[-0.15373848 -0.15376937 -0.15380022 ... -0.17039696 -0.17038262 -0.17036816] [-0.16531013 -0.16534146 -0.1653728 ... -0.1906582 -0.19063231 -0.19060612] [-0.17168266 -0.17169161 -0.17170071 ... -0.20449928 -0.20445077 -0.20440197] ... [-0.14161156 -0.14140145 -0.14119833 ... -0.19375407 -0.19344757 -0.19300452] [-0.13651958 -0.13674985 -0.13697551 ... -0.17723171 -0.17684119 -0.17632013] [-0.12…
S4	M	Scopolamine	[[-0.09704382 -0.09685822 -0.09667213 ... -0.08884469 -0.08874988 -0.08865497] [-0.10790079 -0.10772296 -0.10754443 ... -0.10386235 -0.10377918 -0.10369574] [-0.11968096 -0.1195021 -0.11932235 ... -0.11720179 -0.11712523 -0.11704824] ... [ 0.11976173 0.12326111 0.12663383 ... 0.09694861 0.09415946 0.09109725] [ 0.11406747 0.11705455 0.11989411 ... 0.08651498 0.0838747 0.0809305 ] [ 0.10661744 0.1…
S4	M	Scopolamine	[[-0.06085145 -0.06052181 -0.0601919 ... -0.04231313 -0.04204867 -0.04178407] [-0.06357537 -0.06323715 -0.06289863 ... -0.04649352 -0.04618392 -0.0458743 ] [-0.05969014 -0.05936359 -0.05903688 ... -0.04276665 -0.04243466 -0.04210285] ... [ 0.0974527 0.10401385 0.11072597 ... 0.58407903 0.57964593 0.57417188] [ 0.08588268 0.09273097 0.09974897 ... 0.62719659 0.62265364 0.61689146] [ 0.06318815 0.0…
S4	M	Scopolamine	[[-0.0646823 -0.06449933 -0.06431693 ... -0.07708539 -0.07699829 -0.07691192] [-0.08113247 -0.08093007 -0.0807283 ... -0.10680618 -0.10669786 -0.1065906 ] [-0.10261859 -0.10241353 -0.10220922 ... -0.14000675 -0.13987587 -0.13974601] ... [-0.18520657 -0.18495545 -0.18473837 ... -0.15022162 -0.15013722 -0.15010942] [-0.18782592 -0.18761634 -0.18743829 ... -0.15711322 -0.15731412 -0.15757924] [-0.18…
S4	M	Scopolamine	[[-0.02758111 -0.02735502 -0.02712968 ... -0.08252159 -0.08240006 -0.08227891] [-0.04470531 -0.04449575 -0.04428703 ... -0.08890955 -0.08879498 -0.08868073] [-0.05855254 -0.0583636 -0.05817548 ... -0.09554489 -0.09542099 -0.09529739] ... [-0.19099134 -0.19048382 -0.18992154 ... -0.1907789 -0.1911881 -0.19156745] [-0.18303682 -0.18252556 -0.18197207 ... -0.19529826 -0.19568644 -0.19604241] [-0.172…
S4	M	Scopolamine	[[-0.10668893 -0.10664526 -0.10660204 ... -0.15026964 -0.15022203 -0.15017439] [-0.104744 -0.10473789 -0.10473231 ... -0.1482252 -0.14820288 -0.14818062] [-0.09987945 -0.09993392 -0.09998918 ... -0.14424631 -0.14425857 -0.14427115] ... [-0.20717742 -0.20721371 -0.20721505 ... -0.20662489 -0.20635424 -0.20599991] [-0.19810478 -0.19812132 -0.198127 ... -0.20197081 -0.20153902 -0.20102804] [-0.18710…
S4	M	Scopolamine	[[-0.05210534 -0.05193029 -0.05175548 ... -0.15234441 -0.15220956 -0.15207457] [-0.08093996 -0.08079316 -0.08064653 ... -0.17488902 -0.17477641 -0.17466349] [-0.10275071 -0.10263773 -0.10252494 ... -0.19075261 -0.19065434 -0.19055569] ... [-0.17230553 -0.17239091 -0.17247868 ... -0.1760053 -0.17599413 -0.17597629] [-0.17497037 -0.17506526 -0.17516206 ... -0.17899334 -0.17895636 -0.17891376] [-0.1…
S4	M	Scopolamine	[[ 0.01187962 0.01186927 0.01185834 ... -0.09170915 -0.09163808 -0.0915668 ] [-0.01661081 -0.01660033 -0.01659014 ... -0.11046086 -0.11038953 -0.11031774] [-0.03537876 -0.03535567 -0.03533279 ... -0.11910874 -0.11904545 -0.11898158] ... [-0.16561488 -0.1655534 -0.16549248 ... -0.15974176 -0.15971103 -0.15968785] [-0.16995291 -0.169921 -0.16988777 ... -0.16469709 -0.16462134 -0.16455168] [-0.17284…
S4	M	Scopolamine	[[-0.0513955 -0.05126879 -0.05114257 ... 0.00046836 0.00061103 0.00075306] [-0.05187655 -0.05172374 -0.05157151 ... 0.00206324 0.00223965 0.00241549] [-0.0498636 -0.04969401 -0.04952493 ... 0.00206144 0.00226747 0.00247275] ... [ 0.03050175 0.02742164 0.02427486 ... 0.02879952 0.02776938 0.02669223] [ 0.06622956 0.06287294 0.05950611 ... 0.05691917 0.05471115 0.05243717] [ 0.09538535 0.09259349 0…
S4	M	Scopolamine	[[-0.00766112 -0.00752323 -0.00738582 ... -0.00959583 -0.00944767 -0.00930002] [-0.00800316 -0.00786006 -0.00771766 ... -0.00407921 -0.00390668 -0.00373468] [-0.00952068 -0.00937647 -0.00923287 ... -0.00123651 -0.00103203 -0.00082837] ... [-0.18885945 -0.1795929 -0.1699684 ... 0.0541825 0.04869669 0.0429483 ] [-0.16954405 -0.16096465 -0.15198865 ... 0.07954536 0.07410271 0.06842402] [-0.12863309 …
S5	F	Placebo	[[0.01705598 0.01701496 0.01697379 ... 0.01557474 0.01566772 0.01576066] [0.01739718 0.01736673 0.01733629 ... 0.0193031 0.01939915 0.019495 ] [0.01731355 0.01729 0.0172664 ... 0.02198096 0.0220648 0.02214849] ... [0.22934912 0.24108973 0.25275771 ... 0.14149576 0.1354178 0.12931192] [0.20109813 0.21282736 0.22466007 ... 0.12616462 0.1212283 0.11619142] [0.18119186 0.1920917 0.20328348 ... 0.0950…
S5	F	Placebo	[[-0.08206919 -0.08181428 -0.08155859 ... -0.09736417 -0.09721666 -0.09706808] [-0.07980094 -0.07958026 -0.07935876 ... -0.09572032 -0.09563839 -0.09555542] [-0.06723657 -0.06710122 -0.06696495 ... -0.0792548 -0.07927136 -0.07928691] ... [ 0.21388098 0.20522298 0.19667442 ... 0.39163591 0.37914874 0.36659431] [ 0.24760566 0.23860296 0.22968795 ... 0.41332877 0.40001422 0.38662432] [ 0.27294047 0.…
S5	F	Placebo	[[-0.02706276 -0.02694426 -0.0268264 ... -0.00540468 -0.0053663 -0.00532811] [-0.01781729 -0.01778659 -0.01775636 ... 0.00651882 0.00643217 0.00634549] [-0.00894755 -0.00902612 -0.00910464 ... 0.02112731 0.02089326 0.02065933] ... [ 0.1377042 0.14391839 0.15004348 ... 0.09864914 0.09226818 0.08564036] [ 0.11858143 0.12542083 0.13215478 ... 0.08081418 0.07407804 0.06708426] [ 0.09216315 0.09931466…
S5	F	Placebo	[[ 0.01410639 0.01399485 0.01388355 ... 0.04785295 0.04782534 0.0477979 ] [ 0.01357619 0.01340511 0.01323459 ... 0.06233994 0.0622398 0.06214004] [ 0.01348309 0.01325881 0.01303563 ... 0.07719574 0.07702649 0.07685792] ... [-0.03586556 -0.03691054 -0.03800355 ... -0.09134226 -0.08514227 -0.07905826] [-0.07048049 -0.07042218 -0.07044212 ... -0.11006211 -0.10344053 -0.09702199] [-0.07979852 -0.0789…
S5	F	Placebo	[[-0.03181545 -0.03168301 -0.03155076 ... -0.05726188 -0.05721203 -0.05716202] [-0.0407216 -0.04057167 -0.04042172 ... -0.0675568 -0.06748924 -0.06742149] [-0.04817358 -0.04801768 -0.04786163 ... -0.07487949 -0.07479581 -0.07471193] ... [-0.07451096 -0.07749577 -0.08032714 ... -0.02280272 -0.02535892 -0.0278554 ] [-0.0884207 -0.09089813 -0.09331168 ... -0.09893811 -0.10309161 -0.10708695] [-0.095…
S5	F	Placebo	[[-0.03234173 -0.03226615 -0.03219057 ... -0.00554778 -0.0055064 -0.00546544] [-0.02720114 -0.02719452 -0.02718765 ... 0.01465456 0.01460315 0.0145514 ] [-0.01937018 -0.01945775 -0.0195448 ... 0.04017416 0.04000306 0.03983183] ... [ 0.03408484 0.02614465 0.01821337 ... 0.01755755 0.01395517 0.00994978] [ 0.07796525 0.07000523 0.06197813 ... 0.02032834 0.01613942 0.01156151] [ 0.13200893 0.1244850…
S5	F	Scopolamine	[[-0.01767932 -0.01766228 -0.01764527 ... 0.02409672 0.02396837 0.02384005] [-0.03693591 -0.03685541 -0.03677496 ... 0.00497795 0.00494479 0.00491171] [-0.05330226 -0.05316861 -0.05303486 ... -0.01372194 -0.01367947 -0.01363682] ... [-0.46428102 -0.46407433 -0.46322555 ... 0.18205278 0.18904557 0.19568517] [-0.44246903 -0.44332565 -0.44364116 ... 0.23006238 0.2364703 0.24240143] [-0.38151465 -0.3…
S5	F	Scopolamine	[[ 0.01369433 0.01372332 0.01375182 ... -0.04762067 -0.04762351 -0.04762672] [ 0.00991509 0.00994764 0.00997984 ... -0.04729509 -0.04731159 -0.04732834] [ 0.00300248 0.00304608 0.00308933 ... -0.04629091 -0.04631971 -0.04634858] ... [-0.18279679 -0.18533413 -0.18723592 ... 0.18303048 0.18506599 0.1868844 ] [-0.15613137 -0.15917403 -0.16145745 ... 0.27112279 0.27512618 0.27881641] [-0.11553292 -0.…
S5	F	Scopolamine	[[ 0.04306657 0.04296032 0.04285343 ... -0.027037 -0.02712416 -0.02721169] [ 0.04314386 0.04304092 0.04293732 ... -0.02520665 -0.02529884 -0.0253915 ] [ 0.04317371 0.04306515 0.04295583 ... -0.02033433 -0.02043995 -0.02054616] ... [-0.25571895 -0.25937665 -0.26301996 ... -0.04937877 -0.03928104 -0.02896469] [-0.21416082 -0.21851448 -0.22288111 ... 0.03802597 0.04800123 0.05815219] [-0.14605109 -0…
S5	F	Scopolamine	[[ 1.24473192e-02 1.24604481e-02 1.24734421e-02 ... 3.80390584e-02 3.80642871e-02 3.80891471e-02] [-1.89019767e-03 -1.85920652e-03 -1.82833478e-03 ... 4.06556395e-02 4.07000146e-02 4.07438396e-02] [-1.52902352e-02 -1.52677634e-02 -1.52450577e-02 ... 4.69189767e-02 4.69692746e-02 4.70189972e-02] ... [ 6.68174689e-02 7.33689890e-02 7.97954760e-02 ... -2.92179258e-01 -2.92759241e-01 -2.92705017e-01]…
S5	F	Scopolamine	[[ 0.01581328 0.01577452 0.01573573 ... -0.04099611 -0.0409884 -0.04098035] [ 0.01778507 0.01774424 0.01770312 ... -0.03694551 -0.03695263 -0.03695942] [ 0.02112157 0.02107708 0.02103252 ... -0.02934818 -0.02936921 -0.02939003] ... [-0.39625698 -0.39664379 -0.3969619 ... -0.14994779 -0.14844067 -0.14715737] [-0.4354965 -0.43576146 -0.43579383 ... -0.10594808 -0.10527674 -0.10495238] [-0.44235631 …
S5	F	Scopolamine	[[ 2.70914153e-02 2.70421436e-02 2.69924821e-02 ... -1.22730387e-04 -1.60582354e-04 -1.98872596e-04] [ 1.72431977e-02 1.72257409e-02 1.72080310e-02 ... -7.08677903e-03 -7.10093543e-03 -7.11548722e-03] [ 8.72480495e-03 8.72123595e-03 8.71770741e-03 ... -9.83753655e-03 -9.84445238e-03 -9.85162331e-03] ... [-2.21614147e-01 -2.12632887e-01 -2.03742699e-01 ... -3.17819751e-02 -3.18732279e-02 -3.156873…
S6	F	Placebo	[[-0.20169625 -0.20170523 -0.20171424 ... -0.19312076 -0.19313817 -0.19315564] [-0.20262799 -0.20263061 -0.20263326 ... -0.19235039 -0.19236253 -0.19237475] [-0.20154089 -0.20153747 -0.20153408 ... -0.18970702 -0.18971428 -0.18972164] ... [-0.13265084 -0.13269081 -0.13273568 ... -0.13731426 -0.13737491 -0.13743264] [-0.13265912 -0.13273742 -0.13282099 ... -0.13783303 -0.13792898 -0.13802094] [-0.…
S6	F	Placebo	[[-0.16988664 -0.16983597 -0.16978522 ... -0.17403711 -0.17400782 -0.17397848] [-0.17099927 -0.17094394 -0.17088853 ... -0.17430597 -0.17427166 -0.17423729] [-0.17150265 -0.17144457 -0.17138645 ... -0.17332239 -0.17328463 -0.17324688] ... [-0.11331914 -0.11333769 -0.11336577 ... -0.12100534 -0.12093856 -0.12088242] [-0.11178805 -0.11177222 -0.11176507 ... -0.120971 -0.12090758 -0.12085397] [-0.11…
S6	F	Placebo	[[-0.08886655 -0.0886638 -0.08846123 ... -0.10630827 -0.10619951 -0.106091 ] [-0.08084931 -0.08063619 -0.08042337 ... -0.10282043 -0.10270352 -0.10258697] [-0.07353451 -0.07331594 -0.07309778 ... -0.09817957 -0.09805651 -0.09793394] ... [ 0.10081249 0.09931216 0.09774731 ... -0.10986093 -0.09988712 -0.08973267] [ 0.08855854 0.08611291 0.08358457 ... -0.15064672 -0.14022116 -0.12962547] [ 0.050890…
S6	F	Placebo	[[-0.13906628 -0.13908516 -0.13910405 ... -0.09784618 -0.09791658 -0.09798711] [-0.14397052 -0.14397188 -0.14397323 ... -0.09993107 -0.09999096 -0.100051 ] [-0.14631534 -0.14629564 -0.14627588 ... -0.10241025 -0.10246176 -0.10251343] ... [-0.13585598 -0.13563637 -0.1354037 ... -0.13716547 -0.13678934 -0.13641135] [-0.12690451 -0.12679308 -0.1266727 ... -0.13079443 -0.13050934 -0.13021719] [-0.106…
S6	F	Placebo	[[-0.16700775 -0.16701894 -0.16703016 ... -0.16744238 -0.16745468 -0.16746702] [-0.16231725 -0.16232217 -0.16232716 ... -0.1628027 -0.16280642 -0.16281024] [-0.15876699 -0.15876832 -0.15876976 ... -0.15772435 -0.15772181 -0.1577194 ] ... [-0.13458336 -0.13429778 -0.13401418 ... -0.13539307 -0.13543516 -0.1354752 ] [-0.13537085 -0.13499911 -0.13462867 ... -0.13601335 -0.13604337 -0.13607049] [-0.1…
S6	F	Placebo	[[-0.10079391 -0.1008341 -0.10087437 ... -0.06412542 -0.06416699 -0.06420881] [-0.10035228 -0.10036569 -0.10037917 ... -0.0636696 -0.06367554 -0.06368179] [-0.09644095 -0.09644117 -0.09644152 ... -0.05848614 -0.05846515 -0.05844448] ... [-0.14986112 -0.14981193 -0.14974306 ... -0.12754254 -0.12736688 -0.12719468] [-0.14836953 -0.1483262 -0.14826626 ... -0.12393675 -0.1237278 -0.1235273 ] [-0.1477…
S6	F	Placebo	[[ 0.00873348 0.00878603 0.00883851 ... 0.00198485 0.00222897 0.00247391] [ 0.01220128 0.01226468 0.01232789 ... 0.00619903 0.00646347 0.00672857] [ 0.01855814 0.01861879 0.01867908 ... 0.01337269 0.01365502 0.01393787] ... [ 0.24368832 0.24009598 0.23608707 ... -0.04546613 -0.04501681 -0.04450871] [ 0.29255038 0.28743863 0.28180965 ... -0.03264521 -0.03183001 -0.03106979] [ 0.32308754 0.3170024 …
S6	F	Placebo	[[-0.10432747 -0.10425876 -0.10418993 ... -0.14751478 -0.14742365 -0.14733248] [-0.11269694 -0.11260465 -0.11251213 ... -0.15849894 -0.15837936 -0.15825977] [-0.12010516 -0.11999331 -0.1198812 ... -0.16932181 -0.16917489 -0.16902789] ... [-0.14924874 -0.15098065 -0.15266467 ... -0.11630816 -0.11669963 -0.11713147] [-0.15702795 -0.15915917 -0.16124239 ... -0.11886899 -0.11942291 -0.12000471] [-0.1…
S6	F	Scopolamine	[[-0.27718063 -0.27721415 -0.27724764 ... -0.29069617 -0.29068005 -0.29066389] [-0.2793527 -0.2794025 -0.27945223 ... -0.28952329 -0.28953239 -0.28954143] [-0.27630476 -0.27635656 -0.27640834 ... -0.28652396 -0.28654777 -0.28657149] ... [-0.14864174 -0.14856686 -0.14848551 ... -0.14412905 -0.14425774 -0.14439064] [-0.1539795 -0.15394995 -0.15391054 ... -0.14682493 -0.14703912 -0.14726269] [-0.160…
S6	F	Scopolamine	[[-0.18404077 -0.18405202 -0.18406324 ... -0.18833169 -0.18834144 -0.18835123] [-0.17371098 -0.17373347 -0.17375596 ... -0.17923803 -0.17925535 -0.17927269] [-0.16870195 -0.16874055 -0.16877915 ... -0.17594313 -0.17597073 -0.17599832] ... [-0.16161104 -0.16162729 -0.1616467 ... -0.16580655 -0.16580643 -0.16580345] [-0.16015318 -0.16014515 -0.16013983 ... -0.16532585 -0.16534825 -0.1653676 ] [-0.1…
S6	F	Scopolamine	[[-0.04068648 -0.04063261 -0.04057828 ... -0.06961376 -0.06957737 -0.06954077] [-0.03819204 -0.03814318 -0.03809386 ... -0.0661709 -0.06613648 -0.06610182] [-0.03847033 -0.03842328 -0.03837573 ... -0.06570609 -0.06566924 -0.06563208] ... [-0.02491279 -0.02799916 -0.03112716 ... -0.00700618 -0.00541197 -0.00378296] [-0.01382488 -0.01750872 -0.02119881 ... 0.00844069 0.01034972 0.01231547] [-0.0126…
S6	F	Scopolamine	[[-0.2071614 -0.20711344 -0.20706513 ... -0.2044139 -0.20438263 -0.20435105] [-0.21020051 -0.21016354 -0.21012611 ... -0.2046722 -0.20465009 -0.20462765] [-0.20823723 -0.20821247 -0.20818728 ... -0.20095511 -0.20094107 -0.20092674] ... [-0.13087413 -0.13079361 -0.13071978 ... -0.12987075 -0.13025525 -0.13062739] [-0.13190339 -0.13182928 -0.13176301 ... -0.12947121 -0.12991639 -0.13034653] [-0.133…
S6	F	Scopolamine	[[-0.27260552 -0.27261139 -0.27261716 ... -0.27865858 -0.27866418 -0.27866965] [-0.26537355 -0.26538528 -0.26539691 ... -0.27082493 -0.2708281 -0.27083119] [-0.25917792 -0.25919633 -0.2592147 ... -0.26330299 -0.26330587 -0.26330868] ... [-0.17443836 -0.17439023 -0.17433335 ... -0.16270813 -0.16258127 -0.16246528] [-0.17631224 -0.17620294 -0.17608263 ... -0.16351891 -0.16335102 -0.16319523] [-0.17…
S6	F	Scopolamine	[[-0.2195009 -0.21954354 -0.21958605 ... -0.21224759 -0.21227394 -0.21230022] [-0.21024112 -0.21028934 -0.21033741 ... -0.1982728 -0.19829362 -0.19831444] [-0.19609166 -0.19614607 -0.19620042 ... -0.18213313 -0.18215029 -0.18216749] ... [-0.17138742 -0.17150672 -0.17163365 ... -0.17622918 -0.17618842 -0.17612789] [-0.16875859 -0.16890577 -0.16906667 ... -0.17434998 -0.17428093 -0.17419129] [-0.16…
S6	F	Scopolamine	[[-0.09264524 -0.0926483 -0.09265124 ... -0.06573086 -0.06574585 -0.06576099] [-0.09066527 -0.0906731 -0.09068082 ... -0.06136202 -0.06138491 -0.06140797] [-0.08781523 -0.08782803 -0.08784073 ... -0.05851817 -0.05854783 -0.05857771] ... [-0.20690262 -0.20672967 -0.20654841 ... -0.16879268 -0.17060616 -0.17240408] [-0.19292765 -0.1927822 -0.19263426 ... -0.14179462 -0.14325898 -0.14471837] [-0.171…
S6	F	Scopolamine	[[-0.24444467 -0.24440417 -0.24436359 ... -0.2368597 -0.23684655 -0.23683305] [-0.23982195 -0.23977782 -0.23973361 ... -0.23468914 -0.23466736 -0.23464521] [-0.23227908 -0.23223581 -0.23219249 ... -0.23101993 -0.23099011 -0.23095991] ... [-0.20255947 -0.20196535 -0.20140814 ... -0.21570899 -0.21618948 -0.21668765] [-0.1962807 -0.19559574 -0.19494501 ... -0.19750536 -0.19804008 -0.19861501] [-0.19…
S7	M	Placebo	[[-0.09251345 -0.09258606 -0.09265896 ... -0.08217414 -0.08220909 -0.08224477] [-0.08610207 -0.08612798 -0.08615418 ... -0.0616627 -0.06163931 -0.06161682] [-0.08136479 -0.0813375 -0.0813105 ... -0.04663082 -0.04655547 -0.04648113] ... [-0.17132174 -0.1702807 -0.16921977 ... -0.16535546 -0.16540668 -0.16546625] [-0.16031693 -0.15923084 -0.15812868 ... -0.15914702 -0.15911687 -0.1590959 ] [-0.1506…
S7	M	Placebo	[[-0.20626187 -0.20633109 -0.20640039 ... -0.20689077 -0.2070578 -0.20722519] [-0.19684328 -0.19694441 -0.19704558 ... -0.20098816 -0.20119784 -0.20140788] [-0.18885938 -0.18898731 -0.1891152 ... -0.19740684 -0.19764556 -0.19788459] ... [-0.1406416 -0.13856873 -0.13651205 ... -0.11069328 -0.11054877 -0.11051403] [-0.13123974 -0.12902448 -0.1268426 ... -0.09574848 -0.09523048 -0.09485208] [-0.1229…
S7	M	Placebo	[[-0.19191212 -0.19186809 -0.19182416 ... -0.22213981 -0.2222273 -0.22231503] [-0.19125641 -0.19120783 -0.19115932 ... -0.22071371 -0.22078429 -0.22085517] [-0.19428452 -0.19423034 -0.19417642 ... -0.21889137 -0.21891825 -0.21894542] ... [-0.24650312 -0.24640355 -0.24636476 ... -0.29446294 -0.29455804 -0.29455496] [-0.26832977 -0.26827399 -0.26828971 ... -0.31541228 -0.31544578 -0.3153345 ] [-0.2…
S7	M	Placebo	[[-0.05351197 -0.05337882 -0.05324649 ... 0.03103068 0.03131631 0.03160046] [-0.06190125 -0.06177961 -0.06165913 ... 0.0101866 0.01046889 0.01074952] [-0.07467009 -0.07456721 -0.07446558 ... -0.02111942 -0.0208444 -0.02057117] ... [-0.25854572 -0.25789726 -0.25720134 ... -0.23007146 -0.23105442 -0.23194388] [-0.26458081 -0.26402967 -0.26341773 ... -0.2312174 -0.2321969 -0.23307381] [-0.27283148 -…
S7	M	Placebo	[[-0.09051753 -0.09055587 -0.09059469 ... -0.07901846 -0.07902921 -0.07904046] [-0.09532938 -0.09533788 -0.09534692 ... -0.08228514 -0.08229093 -0.08229735] [-0.1073751 -0.1073511 -0.10732771 ... -0.0968973 -0.09689151 -0.09688638] ... [-0.1281571 -0.12409465 -0.11984289 ... -0.04889359 -0.04773962 -0.04678048] [-0.12157735 -0.11740366 -0.11304683 ... -0.02793241 -0.02583415 -0.02394724] [-0.1155…
S7	M	Placebo	[[-0.05713014 -0.05715537 -0.0571815 ... -0.02181752 -0.02206082 -0.02230496] [-0.06820385 -0.0682209 -0.0682389 ... -0.05317259 -0.05341187 -0.05365185] [-0.08847765 -0.08848009 -0.08848361 ... -0.08762209 -0.08785911 -0.08809699] ... [-0.20359769 -0.20239504 -0.20123318 ... -0.19996474 -0.20067118 -0.20141969] [-0.19619587 -0.19518534 -0.19422346 ... -0.19937268 -0.19997267 -0.20061596] [-0.187…
S7	M	Placebo	[[-0.00198106 -0.00225498 -0.0025284 ... 0.03361136 0.03367474 0.03373835] [-0.00564295 -0.00590289 -0.00616227 ... 0.01305537 0.01317285 0.01329087] [-0.00826365 -0.00849569 -0.0087271 ... -0.00795058 -0.0077881 -0.00762493] ... [-0.10335621 -0.10326621 -0.10316865 ... -0.10724009 -0.10709399 -0.10691282] [-0.09826817 -0.09826909 -0.09826091 ... -0.10453172 -0.10437424 -0.10417555] [-0.09441932 …
S7	M	Placebo	[[-0.18919784 -0.18929131 -0.1893849 ... -0.21405853 -0.21418178 -0.21430513] [-0.17628763 -0.17642387 -0.17656027 ... -0.21066933 -0.21081515 -0.21096099] [-0.1671152 -0.1672841 -0.16745332 ... -0.21015837 -0.21031515 -0.210472 ] ... [-0.09383291 -0.09387351 -0.0939202 ... -0.10454078 -0.10452745 -0.10451149] [-0.09401278 -0.09406448 -0.09412077 ... -0.10550374 -0.10544324 -0.10538146] [-0.09421…
S7	M	Placebo	[[-0.08124073 -0.08161161 -0.08198203 ... -0.00389436 -0.00435799 -0.00482144] [-0.07006628 -0.07044614 -0.0708259 ... -0.01838373 -0.01885916 -0.01933426] [-0.067087 -0.06747038 -0.06785391 ... -0.03637307 -0.03684563 -0.03731801] ... [-0.16537831 -0.16509982 -0.16481835 ... -0.18288005 -0.183028 -0.18308497] [-0.16288611 -0.16248848 -0.16209788 ... -0.18369434 -0.18391599 -0.18405276] [-0.15903…
S7	M	Placebo	[[-0.11773218 -0.11783674 -0.11794159 ... -0.02937311 -0.02948679 -0.02960112] [-0.12373086 -0.12384056 -0.12395051 ... -0.04037594 -0.04049593 -0.04061637] [-0.13567954 -0.13577988 -0.1358804 ... -0.06670463 -0.06680598 -0.06690776] ... [-0.09941132 -0.09971558 -0.10001843 ... -0.10245627 -0.10223184 -0.10199857] [-0.09973339 -0.10005939 -0.10038478 ... -0.10495253 -0.10477105 -0.10457651] [-0.0…
S7	M	Scopolamine	[[-0.28976675 -0.28965258 -0.28953892 ... -0.23906509 -0.2388047 -0.23854543] [-0.30637092 -0.30612392 -0.30587732 ... -0.25263157 -0.25235924 -0.25208779] [-0.29046526 -0.2900823 -0.2896998 ... -0.25292959 -0.25259519 -0.25226167] ... [-0.29813653 -0.29321579 -0.28811758 ... -0.30408552 -0.31142459 -0.3188221 ] [-0.30945279 -0.30415832 -0.29868268 ... -0.29449471 -0.3018624 -0.30922967] [-0.3310…
S7	M	Scopolamine	[[-0.36323667 -0.36348677 -0.36373555 ... -0.29573255 -0.2961557 -0.29657787] [-0.33871327 -0.33894916 -0.33918409 ... -0.2967873 -0.29714422 -0.2975006 ] [-0.31441747 -0.31460321 -0.3147884 ... -0.29163479 -0.29188156 -0.29212811] ... [-0.21933662 -0.21183708 -0.20420792 ... -0.17479948 -0.17793966 -0.18089478] [-0.19508786 -0.18821342 -0.18123952 ... -0.22924075 -0.23266211 -0.23574599] [-0.168…
S7	M	Scopolamine	[[-0.04179652 -0.04190654 -0.04201652 ... -0.12161348 -0.12181692 -0.12201817] [-0.06292449 -0.0630224 -0.06311953 ... -0.14640854 -0.14655432 -0.14669737] [-0.09843745 -0.09855523 -0.0986718 ... -0.16708753 -0.16720479 -0.16731911] ... [-0.13225574 -0.13731203 -0.14267871 ... -0.07540055 -0.07702577 -0.07902125] [-0.2110536 -0.21753428 -0.2241243 ... -0.14762095 -0.14804562 -0.14880616] [-0.2805…
S7	M	Scopolamine	[[-0.36213378 -0.36194657 -0.36175866 ... -0.37169801 -0.37164256 -0.37158695] [-0.33082217 -0.33063559 -0.33044858 ... -0.36186646 -0.36179865 -0.36173072] [-0.30071603 -0.30055398 -0.30039182 ... -0.35391779 -0.35385099 -0.35378401] ... [-0.20564054 -0.20705422 -0.20841509 ... -0.19726084 -0.19943501 -0.20148602] [-0.21833161 -0.21989676 -0.22139094 ... -0.19763917 -0.20015919 -0.20256487] [-0.…
S7	M	Scopolamine	[[-0.30275222 -0.30298448 -0.30321576 ... -0.31755139 -0.31786061 -0.31816864] [-0.2774258 -0.27761609 -0.27780574 ... -0.32503761 -0.32536171 -0.32568479] [-0.25917997 -0.25931017 -0.25943981 ... -0.31936276 -0.31967773 -0.31999206] ... [-0.21759436 -0.21890504 -0.220248 ... -0.21837137 -0.22446021 -0.23034348] [-0.22928053 -0.231025 -0.23276686 ... -0.26198685 -0.26852583 -0.27471637] [-0.24196…
S7	M	Scopolamine	[[ 0.13774083 0.13736498 0.1369895 ... 0.04276068 0.0423181 0.041876 ] [ 0.17241204 0.1719599 0.17150765 ... 0.07361034 0.07317208 0.07273408] [ 0.18576171 0.18527512 0.18478793 ... 0.09962235 0.09921209 0.09880161] ... [ 0.13173493 0.12984424 0.12691183 ... -0.19679726 -0.20012873 -0.20383577] [ 0.09233129 0.09274859 0.09198414 ... -0.19670483 -0.20069875 -0.20505215] [ 0.05919867 0.06337933 0.0…
S7	M	Scopolamine	[[-0.33029613 -0.33012292 -0.32994971 ... -0.202588 -0.20188506 -0.2011818 ] [-0.31044422 -0.31019888 -0.30995396 ... -0.24247697 -0.24164143 -0.24080565] [-0.2794749 -0.27912766 -0.2787813 ... -0.25776876 -0.25682556 -0.25588228] ... [-0.22360254 -0.22487329 -0.22618778 ... -0.21907546 -0.21887175 -0.21875447] [-0.2312211 -0.23280823 -0.2344541 ... -0.22738505 -0.22730047 -0.22731057] [-0.241328…
S7	M	Scopolamine	[[-0.08076901 -0.08123695 -0.08170313 ... -0.08030574 -0.08047176 -0.08063498] [-0.09858471 -0.09899645 -0.09940604 ... -0.18584485 -0.1862451 -0.18664146] [-0.1154023 -0.11568137 -0.11595838 ... -0.24342216 -0.24402321 -0.24461973] ... [-0.21976013 -0.21965654 -0.21955568 ... -0.21180236 -0.21128781 -0.2107669 ] [-0.22669288 -0.22657344 -0.22645593 ... -0.21447048 -0.21390202 -0.21332656] [-0.23…
S7	M	Scopolamine	[[-0.36045753 -0.35968481 -0.35890939 ... -0.59455967 -0.59440377 -0.5942441 ] [-0.33558027 -0.33486249 -0.33414296 ... -0.65724229 -0.65729001 -0.65733439] [-0.24788488 -0.24727745 -0.24666929 ... -0.61776617 -0.61792911 -0.61808943] ... [-0.28805124 -0.28849174 -0.28889849 ... 0.07188586 0.09355693 0.11578952] [-0.28643639 -0.28693777 -0.28739718 ... 0.13632481 0.16173384 0.18785753] [-0.280815…
S7	M	Scopolamine	[[-0.44918251 -0.44922046 -0.44925797 ... -0.50451598 -0.50448262 -0.50444828] [-0.45031829 -0.45023938 -0.45016023 ... -0.52551836 -0.52550142 -0.52548339] [-0.44216324 -0.44190055 -0.44163794 ... -0.52017903 -0.52018327 -0.52018628] ... [-0.19294149 -0.19331694 -0.19369896 ... -0.2009141 -0.20101212 -0.20111005] [-0.19621662 -0.19664355 -0.19707232 ... -0.20269798 -0.20284877 -0.20299801] [-0.1…
S9	F	Placebo	[[ 0.04286349 0.04266268 0.04246138 ... 0.08694927 0.08677376 0.0865975 ] [ 0.04839137 0.0481924 0.04799285 ... 0.07873265 0.07855484 0.07837628] [ 0.04151757 0.04135718 0.04119606 ... 0.05785755 0.05770654 0.05755467] ... [ 0.15897362 0.15621194 0.15355814 ... -0.20719354 -0.20764479 -0.20729915] [ 0.10981025 0.10830263 0.10690465 ... -0.19481468 -0.19574969 -0.19585807] [ 0.0686192 0.06784772 0…
S9	F	Placebo	[[-0.06324848 -0.06314391 -0.0630396 ... -0.04691546 -0.04680572 -0.04669654] [-0.05293111 -0.05282282 -0.05271491 ... -0.03798119 -0.03786629 -0.03775214] [-0.04024174 -0.04014004 -0.04003885 ... -0.0253226 -0.02521124 -0.0251006 ] ... [ 0.00291785 0.00236032 0.0018607 ... 0.00672227 0.00895874 0.01187132] [ 0.05856813 0.06055621 0.06251116 ... -0.02199247 -0.01886397 -0.01498395] [ 0.09361464 0…
S9	F	Placebo	[[-0.01141638 -0.01135546 -0.01129442 ... 0.06747614 0.06751609 0.06755572] [ 0.00380607 0.00384226 0.00387849 ... 0.07738516 0.07741132 0.07743701] [ 0.01518878 0.01520809 0.01522724 ... 0.08396635 0.08398799 0.08400906] ... [-0.0358259 -0.03796213 -0.03998542 ... 0.0003744 0.003136 0.00615329] [-0.01211605 -0.01291112 -0.01361876 ... 0.00322052 0.00920274 0.01536473] [-0.0056514 -0.00434254 -0.…
S9	F	Placebo	[[-0.03095726 -0.03093946 -0.03092206 ... -0.02148916 -0.02146445 -0.02144034] [-0.03687632 -0.03682462 -0.03677341 ... -0.03090098 -0.03085146 -0.03080254] [-0.04348168 -0.04339302 -0.04330479 ... -0.03670698 -0.036634 -0.03656167] ... [-0.09884988 -0.09587561 -0.09315768 ... -0.01165393 -0.00762355 -0.00341661] [-0.07110652 -0.06723273 -0.06364618 ... -0.01305508 -0.00636453 0.00053696] [-0.028…
S9	F	Placebo	[[-0.00386861 -0.00386242 -0.00385653 ... -0.01882656 -0.01888469 -0.01894306] [-0.0102989 -0.01027247 -0.01024635 ... -0.02696691 -0.02702131 -0.02707605] [-0.01787383 -0.01781814 -0.01776281 ... -0.03254867 -0.03258424 -0.03262009] ... [ 0.08494074 0.0826008 0.07973449 ... -0.2296088 -0.22326628 -0.21642507] [ 0.08357296 0.07974483 0.07537696 ... -0.18908532 -0.18065259 -0.17173532] [ 0.0800557…
S9	F	Placebo	[[-0.00097418 -0.00091831 -0.00086224 ... 0.04875888 0.04887298 0.04898721] [-0.00307566 -0.00299511 -0.00291441 ... 0.04789452 0.04801789 0.04814132] [-0.00438566 -0.00427816 -0.00417066 ... 0.04841384 0.04854341 0.04867303] ... [ 0.03481552 0.03618382 0.03710253 ... -0.033067 -0.03097024 -0.02896777] [ 0.02703706 0.03047292 0.03342195 ... -0.04235847 -0.0384879 -0.03478767] [ 0.02890955 0.03329…
S9	F	Scopolamine	[[-0.11722933 -0.11720538 -0.11718182 ... -0.12679032 -0.12680105 -0.1268122 ] [-0.11018566 -0.11017741 -0.11016957 ... -0.12209693 -0.12212377 -0.12215108] [-0.1070168 -0.10702156 -0.10702668 ... -0.12092411 -0.12096426 -0.12100487] ... [ 0.07233031 0.07596145 0.07973746 ... 0.03051392 0.04958675 0.0690833 ] [ 0.07618507 0.07738971 0.07879114 ... 0.07901284 0.10200271 0.12550547] [ 0.07364807 0.…
S9	F	Scopolamine	[[-0.06632838 -0.06628387 -0.06623896 ... -0.06737926 -0.06734648 -0.06731364] [-0.06076655 -0.06075517 -0.06074354 ... -0.04933229 -0.04932403 -0.04931605] [-0.05657804 -0.05659766 -0.05661727 ... -0.03132075 -0.03133041 -0.03134093] ... [ 0.09092609 0.08607187 0.08117741 ... 0.01134421 0.02309583 0.03477212] [ 0.06495059 0.0613648 0.05784638 ... 0.02762271 0.04278487 0.05777775] [ 0.01680017 0.…
S9	F	Scopolamine	[[ 0.01571648 0.01586206 0.01600734 ... -0.0236016 -0.02350645 -0.02341186] [ 0.03116852 0.03128261 0.0313961 ... -0.00052245 -0.00048493 -0.00044845] [ 0.04435956 0.0444568 0.04455304 ... 0.01933019 0.01933738 0.01934301] ... [-0.02855961 -0.03648278 -0.04447198 ... -0.20862233 -0.20097942 -0.19267922] [ 0.02887937 0.02421722 0.01941719 ... -0.19994334 -0.1912688 -0.18197992] [ 0.07187325 0.0718…
S9	F	Scopolamine	[[-0.18883927 -0.18873948 -0.18863918 ... -0.246104 -0.24604084 -0.245977 ] [-0.18915544 -0.18910795 -0.18906014 ... -0.22641313 -0.22638823 -0.22636287] [-0.19424151 -0.19424714 -0.19425254 ... -0.20830528 -0.20831811 -0.20833063] ... [-0.17757896 -0.18049457 -0.18365456 ... -0.42994239 -0.42661877 -0.42287452] [-0.19027347 -0.19141263 -0.19282469 ... -0.52630513 -0.52134753 -0.51588582] [-0.206…
S9	F	Scopolamine	[[-0.13911332 -0.13906882 -0.13902417 ... -0.1984281 -0.19833894 -0.19824941] [-0.14198473 -0.14196997 -0.14195528 ... -0.18713238 -0.18705929 -0.18698605] [-0.14538241 -0.14539398 -0.14540579 ... -0.17703493 -0.17698024 -0.17692557] ... [-0.60540835 -0.60737673 -0.60908758 ... -0.37308723 -0.37048813 -0.36760898] [-0.59619865 -0.59621587 -0.59588541 ... -0.34038462 -0.33872255 -0.33682354] [-0.5…
S9	F	Scopolamine	[[-0.04370828 -0.0436753 -0.04364172 ... 0.0152368 0.01532544 0.01541458] [-0.03543515 -0.03545049 -0.03546543 ... 0.01475393 0.01483952 0.0149255 ] [-0.03035312 -0.0303961 -0.03043891 ... 0.00615426 0.00626142 0.00636893] ... [-0.08844689 -0.08938341 -0.09011177 ... -0.03633179 -0.03335131 -0.03019231] [-0.11252494 -0.11229538 -0.11191333 ... -0.10893541 -0.10529397 -0.10133522] [-0.13948941 -0.…
S10	F	Placebo	[[0.04869263 0.04865323 0.04861325 ... 0.05508224 0.0550391 0.05499475] [0.04045885 0.0404478 0.04043633 ... 0.04573507 0.04574334 0.04575056] [0.03222341 0.03223154 0.0322389 ... 0.04076751 0.04081907 0.04087013] ... [0.12980942 0.13192633 0.13391451 ... 0.19155672 0.19405651 0.19615677] [0.11739532 0.12158795 0.12566463 ... 0.18353346 0.1854209 0.18688197] [0.07827226 0.08424443 0.09020777 ... …
S10	F	Placebo	[[-0.02110609 -0.02100405 -0.02090254 ... 0.01957719 0.01978963 0.02000165] [-0.01998882 -0.0198545 -0.01972051 ... 0.01482642 0.01506054 0.01529449] [-0.01560193 -0.01544438 -0.01528741 ... 0.00940194 0.00963975 0.00987746] ... [ 0.02051727 0.02277132 0.02510569 ... -0.18173163 -0.18321526 -0.18418138] [-0.07555516 -0.0728858 -0.07003573 ... -0.21168133 -0.21468639 -0.2171802 ] [-0.15766636 -0.1…
S10	F	Placebo	[[ 0.01103409 0.0110371 0.01103964 ... 0.05619653 0.05610272 0.05600808] [ 0.00872712 0.00874061 0.00875383 ... 0.05275745 0.05269192 0.05262572] [ 0.00489803 0.00492247 0.00494696 ... 0.04861524 0.04858459 0.04855355] ... [-0.24942941 -0.24301852 -0.23657616 ... -0.26505044 -0.26546582 -0.2658439 ] [-0.25075067 -0.24346721 -0.23621758 ... -0.29174497 -0.2932848 -0.29485896] [-0.24882865 -0.24119…
S10	F	Placebo	[[-0.01701615 -0.01701341 -0.0170108 ... 0.05961535 0.05960851 0.05960105] [-0.01456646 -0.01457319 -0.01458012 ... 0.04830118 0.04827079 0.04823974] [-0.00928228 -0.00931595 -0.00934985 ... 0.04057506 0.04051002 0.04044447] ... [ 0.10825754 0.10711893 0.1060141 ... -0.18920143 -0.19280866 -0.19618797] [ 0.14182104 0.14026462 0.13872317 ... -0.14528736 -0.14816785 -0.15090315] [ 0.15971264 0.1582…
S10	F	Placebo	[[ 0.03418177 0.03401329 0.0338444 ... 0.12909175 0.12900002 0.12890742] [ 0.03066961 0.03052372 0.03037731 ... 0.11494634 0.11487862 0.11480996] [ 0.0278976 0.02776265 0.02762742 ... 0.10475969 0.10469799 0.10463585] ... [-0.05352755 -0.05027015 -0.04711108 ... -0.14251569 -0.13823661 -0.13372335] [-0.00693761 -0.00257462 0.00162404 ... -0.15299093 -0.14865821 -0.14410945] [ 0.05270856 0.0578040…
S10	F	Placebo	[[ 0.01966284 0.01960333 0.0195434 ... 0.09139909 0.0914933 0.09158683] [ 0.0121067 0.01203894 0.01197105 ... 0.0874806 0.0875871 0.08769319] [ 0.00715832 0.00705825 0.00695793 ... 0.08587235 0.08596265 0.08605164] ... [-0.29961061 -0.29716831 -0.29460706 ... -0.05296808 -0.05453206 -0.05579548] [-0.31747481 -0.31644639 -0.31527471 ... -0.0202533 -0.02041514 -0.0202094 ] [-0.345031 -0.34504786 -0…
S10	F	Scopolamine	[[-0.03679909 -0.03685138 -0.03690391 ... -0.04489166 -0.04493577 -0.04497981] [-0.0363331 -0.03638003 -0.03642718 ... -0.04330815 -0.04335148 -0.04339472] [-0.03753754 -0.03757462 -0.03761166 ... -0.04354844 -0.04358787 -0.04362745] ... [ 0.05158051 0.0484128 0.04482444 ... -0.04633732 -0.05406817 -0.06138525] [-0.05032578 -0.05411524 -0.05830338 ... -0.10549087 -0.11460132 -0.12322978] [-0.1657…
S10	F	Scopolamine	[[-0.053656 -0.05366611 -0.0536762 ... -0.03172715 -0.03173496 -0.03174289] [-0.05237295 -0.05238902 -0.05240511 ... -0.03205595 -0.03207363 -0.03209147] [-0.04987623 -0.04990264 -0.04992919 ... -0.03102048 -0.03105327 -0.03108628] ... [ 0.04167241 0.0411327 0.04045475 ... -0.03827037 -0.04636533 -0.05467693] [-0.01455117 -0.01536283 -0.01635863 ... -0.02446829 -0.03150802 -0.03880276] [-0.058307…
S10	F	Scopolamine	[[-0.06272966 -0.06287112 -0.06301155 ... 0.01316431 0.01306495 0.01296611] [-0.0615585 -0.06168785 -0.06181613 ... 0.00824741 0.00811624 0.00798572] [-0.05566449 -0.05577319 -0.05588082 ... 0.00296481 0.00279636 0.00262875] ... [-0.14880962 -0.14815383 -0.14722433 ... -0.17045802 -0.16397259 -0.15736323] [-0.14272828 -0.14235631 -0.14166365 ... -0.15626528 -0.14693749 -0.13746852] [-0.1324047 -0…
S10	F	Scopolamine	[[-0.06987751 -0.06984419 -0.06981015 ... -0.02042304 -0.02047771 -0.02053188] [-0.07296186 -0.07295021 -0.07293746 ... -0.01102418 -0.01108132 -0.01113789] [-0.07074301 -0.07076098 -0.07077803 ... -0.00253771 -0.00259868 -0.00265915] ... [-0.28465634 -0.28948416 -0.29368267 ... -0.15981055 -0.15991401 -0.16014099] [-0.26133095 -0.26611416 -0.27024041 ... -0.133345 -0.13445095 -0.13579282] [-0.21…
S10	F	Scopolamine	[[-0.01895461 -0.01895754 -0.01896088 ... -0.01042631 -0.01044897 -0.01047157] [-0.01884905 -0.01890913 -0.01896946 ... -0.0036569 -0.00371895 -0.00378092] [-0.01946734 -0.01957918 -0.01969077 ... 0.00061084 0.00051735 0.00042334] ... [ 0.18423123 0.18546546 0.18653809 ... 0.20285001 0.19465049 0.18660267] [ 0.13637109 0.13982839 0.14329652 ... 0.24882865 0.24052117 0.23226447] [ 0.05890549 0.064…
S10	F	Scopolamine	[[-0.01213433 -0.0121229 -0.01211159 ... 0.16803183 0.16823929 0.16844591] [-0.02363175 -0.02352495 -0.02341842 ... 0.15392415 0.15420232 0.15447944] [-0.03211044 -0.03191758 -0.03172473 ... 0.13844769 0.13877454 0.13910055] ... [ 0.01447242 0.00673562 -0.00077256 ... 0.12323112 0.12841334 0.13340434] [ 0.02957558 0.02227898 0.01528244 ... 0.12951473 0.13419774 0.13863329] [ 0.01750284 0.01106502…
S11	M	Placebo	[[-8.65734809e-02 -8.65733977e-02 -8.65731512e-02 ... -6.85903122e-02 -6.86124869e-02 -6.86345672e-02] [-8.48050438e-02 -8.48153715e-02 -8.48254935e-02 ... -6.65920868e-02 -6.66243073e-02 -6.66563723e-02] [-8.28917562e-02 -8.29104417e-02 -8.29289183e-02 ... -6.43362050e-02 -6.43746270e-02 -6.44128926e-02] ... [ 1.54430134e-01 1.57797413e-01 1.60871133e-01 ... 1.21722872e-01 1.21277385e-01 1.20705…
S11	M	Placebo	[[ 0.02223792 0.02214154 0.02204488 ... 0.10496366 0.104773 0.10458142] [ 0.01957796 0.01947631 0.01937486 ... 0.10069534 0.10047976 0.10026345] [ 0.01571514 0.01563604 0.01555688 ... 0.09187428 0.09167533 0.0914758 ] ... [-0.18552962 -0.18255199 -0.17925669 ... 0.08720459 0.07834314 0.06986361] [-0.20104849 -0.19827433 -0.19517432 ... 0.0405472 0.03295249 0.02577372] [-0.23852564 -0.23634141 -0.…
S11	M	Placebo	[[-0.02058658 -0.02053732 -0.02048803 ... 0.08683816 0.08677644 0.08671364] [-0.02654158 -0.02647725 -0.02641273 ... 0.07464813 0.07460981 0.07457053] [-0.02420997 -0.02413995 -0.02407014 ... 0.07124132 0.07122539 0.07120862] ... [-0.03334255 -0.0328807 -0.03253198 ... -0.00344467 -0.00326152 -0.00287487] [-0.05411352 -0.05337729 -0.0528479 ... -0.10079345 -0.09872415 -0.09640451] [-0.08643679 -0…
S11	M	Scopolamine	[[-0.37220114 -0.37217016 -0.37213938 ... -0.37663209 -0.37661287 -0.37659372] [-0.40107881 -0.40104746 -0.40101619 ... -0.40336025 -0.40335231 -0.4033444 ] [-0.41806123 -0.41802483 -0.41798842 ... -0.41949111 -0.41948414 -0.41947709] ... [-0.17049409 -0.17096823 -0.17146097 ... -0.19749934 -0.19746169 -0.19743229] [-0.17763349 -0.17803024 -0.1784551 ... -0.20266892 -0.20259269 -0.20253682] [-0.1…
S11	M	Scopolamine	[[-0.31961711 -0.31963756 -0.31965798 ... -0.30974337 -0.30975955 -0.3097758 ] [-0.33960296 -0.33962164 -0.33964031 ... -0.32744486 -0.32745304 -0.32746122] [-0.36050978 -0.36052132 -0.36053282 ... -0.34682996 -0.3468275 -0.34682506] ... [-0.19646516 -0.19692651 -0.19736914 ... -0.19524669 -0.19580434 -0.19637398] [-0.19778697 -0.19814434 -0.1984861 ... -0.19645482 -0.19681423 -0.19719425] [-0.19…
S11	M	Scopolamine	[[-0.29863697 -0.29860377 -0.29857057 ... -0.30006223 -0.30004738 -0.30003252] [-0.3089523 -0.3089119 -0.30887147 ... -0.31009433 -0.31007559 -0.31005678] [-0.31120976 -0.31116316 -0.31111647 ... -0.31149722 -0.3114761 -0.31145489] ... [-0.17831756 -0.17859105 -0.17884434 ... -0.17709814 -0.17778927 -0.17845014] [-0.19631608 -0.1965596 -0.19676778 ... -0.1886414 -0.18924906 -0.18982618] [-0.21660…
S12	M	Placebo	[[ 0.00031829 0.00031488 0.00031166 ... -0.00929918 -0.00936658 -0.00943368] [ 0.01127062 0.01122015 0.01116977 ... 0.01590116 0.01584081 0.01578052] [ 0.01635451 0.01627316 0.01619172 ... 0.03846477 0.03843419 0.03840344] ... [ 0.10736709 0.11313634 0.11873458 ... -0.06765053 -0.06291844 -0.05801226] [ 0.01305931 0.02145153 0.02976486 ... -0.09589315 -0.09076428 -0.0854745 ] [-0.09176746 -0.0798…
S12	M	Placebo	[[-0.01022976 -0.01021055 -0.01019094 ... -0.00249194 -0.00247558 -0.00245891] [ 0.00613488 0.0061012 0.00606769 ... 0.0161443 0.01615749 0.0161708 ] [ 0.01974477 0.01967053 0.01959624 ... 0.03336434 0.03339147 0.03341844] ... [ 0.03400603 0.03325835 0.03244681 ... -0.06689721 -0.06508893 -0.06319206] [-0.00718178 -0.00592984 -0.0047911 ... -0.04440522 -0.04220492 -0.03994894] [-0.01988282 -0.015…
S12	M	Placebo	[[0.02149672 0.02145671 0.0214163 ... 0.03434451 0.03431464 0.03428408] [0.03085702 0.03078956 0.03072146 ... 0.03896894 0.03890509 0.0388403 ] [0.0432691 0.04315743 0.04304492 ... 0.04653392 0.04641815 0.04630155] ... [0.14274553 0.14299349 0.14336255 ... 0.05142552 0.04596293 0.04062572] [0.14277191 0.14393689 0.14521082 ... 0.09058804 0.08534231 0.08020346] [0.1290247 0.1312182 0.13348696 ... …
S12	M	Placebo	[[-0.00600984 -0.00607873 -0.0061471 ... 0.00658074 0.00647483 0.00636949] [ 0.00647332 0.00635849 0.00624414 ... 0.02708778 0.02693168 0.02677608] [ 0.01399669 0.01385564 0.01371503 ... 0.04449912 0.0443048 0.04411091] ... [-0.14802646 -0.14742085 -0.14636957 ... -0.01936992 -0.02092112 -0.02255207] [-0.19587626 -0.19503583 -0.19365191 ... -0.02276462 -0.02299506 -0.0232738 ] [-0.21693567 -0.216…
S12	M	Placebo	[[ 0.01095267 0.01082316 0.01069407 ... 0.0363093 0.03613875 0.03596852] [ 0.02534869 0.02516948 0.02499045 ... 0.05768865 0.05745803 0.05722754] [ 0.03473333 0.03452386 0.03431457 ... 0.0750895 0.07481225 0.07453515] ... [ 0.09469823 0.09280109 0.09069814 ... -0.03013377 -0.03269032 -0.03522315] [ 0.09604099 0.09286237 0.08941564 ... 0.02475494 0.02360928 0.02250498] [ 0.06514648 0.06123131 0.05…
S12	M	Placebo	[[ 0.01618048 0.01612907 0.01607772 ... 0.04223222 0.04225836 0.04228464] [ 0.00435072 0.0043514 0.00435215 ... 0.04032917 0.04038553 0.04044198] [-0.0098919 -0.00984053 -0.00978894 ... 0.03617804 0.03624986 0.03632188] ... [ 0.06523244 0.06061491 0.05588927 ... 0.1960727 0.19998065 0.20400186] [ 0.07255243 0.06677395 0.0608889 ... 0.13210268 0.13545036 0.13903934] [ 0.05636402 0.05032738 0.04418…
S12	M	Placebo	[[ 0.00815137 0.0082229 0.00829451 ... 0.05008367 0.05023244 0.05038098] [ 0.01300396 0.01306979 0.01313573 ... 0.06375987 0.06391993 0.06407964] [ 0.02009065 0.02012867 0.02016675 ... 0.07648861 0.07663999 0.07679086] ... [-0.02989497 -0.02904468 -0.02797664 ... -0.28227219 -0.27717794 -0.27197803] [-0.0785504 -0.07953158 -0.08022751 ... -0.32408655 -0.31928444 -0.31433309] [-0.10054702 -0.10292…
S12	M	Placebo	[[ 0.01441731 0.01443965 0.01446195 ... 0.04993903 0.0500096 0.05007987] [ 0.01281109 0.01284074 0.01287034 ... 0.05521751 0.05531434 0.05541085] [ 0.01349538 0.01351527 0.01353514 ... 0.06181776 0.06192292 0.06202768] ... [-0.06336082 -0.06303777 -0.0627518 ... -0.02955103 -0.0237288 -0.01801772] [-0.09323685 -0.09363187 -0.09402549 ... -0.09694943 -0.09103552 -0.08516095] [-0.10576225 -0.106378…
S12	M	Scopolamine	[[-0.07082858 -0.07082588 -0.07082329 ... -0.03977196 -0.03983795 -0.03990424] [-0.07383497 -0.07384533 -0.07385592 ... -0.04858143 -0.04865047 -0.04871981] [-0.07858235 -0.07858557 -0.07858914 ... -0.05624401 -0.0563053 -0.05636676] ... [-0.01671721 -0.01345424 -0.01014735 ... -0.256823 -0.25799524 -0.2591388 ] [ 0.08907682 0.09156858 0.09393251 ... -0.27903818 -0.28133446 -0.28349685] [ 0.25360…
S12	M	Scopolamine	[[-0.03964461 -0.0396938 -0.03974319 ... -0.01355899 -0.0136709 -0.01378313] [-0.03487129 -0.03491192 -0.03495302 ... -0.01166155 -0.01176388 -0.01186666] [-0.02888304 -0.02890809 -0.0289337 ... -0.00821597 -0.00830841 -0.00840138] ... [-0.05210426 -0.04260446 -0.03324614 ... -0.24051687 -0.23897144 -0.23717365] [ 0.01589823 0.02297466 0.02989311 ... -0.22241762 -0.22121674 -0.21966546] [ 0.07763…
S12	M	Scopolamine	[[-0.01557324 -0.01552616 -0.01547925 ... 0.01083247 0.01098938 0.0111459 ] [-0.01828797 -0.01823202 -0.01817644 ... 0.00772619 0.00786171 0.00799672] [-0.01869728 -0.01864047 -0.01858412 ... 0.00360577 0.00370423 0.00380215] ... [-0.0734135 -0.0686652 -0.06393788 ... -0.13502828 -0.1312777 -0.1276432 ] [-0.02897745 -0.02232161 -0.01567431 ... -0.08889535 -0.08353525 -0.0783245 ] [ 0.00921163 0.0…
S12	M	Scopolamine	[[-0.02289623 -0.02292797 -0.02295966 ... 0.00422876 0.00413674 0.00404454] [-0.01975623 -0.01980476 -0.01985317 ... -0.00202782 -0.00210729 -0.00218694] [-0.01697531 -0.01704314 -0.0171108 ... -0.00485929 -0.00492914 -0.00499916] ... [ 0.04998388 0.04811722 0.04618271 ... -0.06058873 -0.05971602 -0.05921675] [ 0.04786461 0.0489554 0.05001309 ... -0.05769279 -0.05589729 -0.05456107] [ 0.0581601 0…
S12	M	Scopolamine	[[ 0.00522324 0.00517253 0.00512182 ... 0.01755719 0.01747614 0.01739501] [ 0.00782205 0.00776915 0.00771622 ... 0.01156983 0.01150394 0.01143787] [ 0.00867118 0.00861731 0.00856344 ... 0.00703166 0.00697913 0.00692638] ... [ 0.06943611 0.06862611 0.06796512 ... -0.05913007 -0.05350787 -0.04806059] [ 0.143659 0.14616801 0.14878919 ... -0.08618244 -0.07989706 -0.0737934 ] [ 0.23864053 0.24454548 0…
S12	M	Scopolamine	[[ 0.02430974 0.0242967 0.02428359 ... 0.01168147 0.01168167 0.01168166] [ 0.02700835 0.02700122 0.02699408 ... 0.0107627 0.01076397 0.01076518] [ 0.02673387 0.02672619 0.02671843 ... 0.00859026 0.00857404 0.00855772] ... [ 0.13647777 0.1424796 0.14847337 ... -0.32120986 -0.32009201 -0.31888923] [ 0.20072952 0.20890664 0.21712943 ... -0.27435735 -0.27423169 -0.27413562] [ 0.24860586 0.25887228 0.…
S12	M	Scopolamine	[[0.06902144 0.06889266 0.06876323 ... 0.08704923 0.08692935 0.08680838] [0.08417791 0.08398031 0.08378176 ... 0.1122753 0.11209201 0.11190756] [0.09422968 0.09396903 0.09370729 ... 0.13339985 0.13314882 0.13289648] ... [0.3100229 0.30488693 0.29938968 ... 0.08619517 0.07591988 0.06552547] [0.28708996 0.28242371 0.27741833 ... 0.15609449 0.14353433 0.13075495] [0.24443639 0.24027367 0.23588169 ..…
S12	M	Scopolamine	[[ 0.07923265 0.07907721 0.07892119 ... 0.09061984 0.09046883 0.0903168 ] [ 0.09795526 0.09773274 0.09750933 ... 0.11391105 0.11368272 0.11345323] [ 0.11210152 0.11181793 0.11153338 ... 0.13473759 0.13442885 0.13411882] ... [ 0.21888142 0.2126272 0.20620748 ... -0.01913575 -0.02823118 -0.03725076] [ 0.21091714 0.2042572 0.19744729 ... 0.05019644 0.03914051 0.02809392] [ 0.18559672 0.17853175 0.17…

## Sheet: 2d
subject_ID	gender	condition	subreg	z_pow
S1	M	Placebo	AH	0.0499457
S1	M	Placebo	AH	0.0100005
S1	M	Placebo	EC	0.149825
S1	M	Placebo	EC	0.169577
S1	M	Placebo	PH	0.159002
S1	M	Placebo	PH	0.00753987
S1	M	Placebo	PH	0.0315607
S1	M	Placebo	AH	0.118273
S1	M	Placebo	AH	0.0623591
S1	M	Placebo	AH	0.128594
S1	M	Scopolamine	AH	0.0715592
S1	M	Scopolamine	AH	0.0566503
S1	M	Scopolamine	EC	0.163458
S1	M	Scopolamine	EC	0.0974843
S1	M	Scopolamine	PH	0.0953872
S1	M	Scopolamine	PH	0.00555822
S1	M	Scopolamine	PH	0.0156969
S1	M	Scopolamine	AH	0.0168093
S1	M	Scopolamine	AH	0.0240389
S1	M	Scopolamine	AH	0.0825736
S2	M	Placebo	AH	-0.114708
S2	M	Placebo	AH	-0.0801666
S2	M	Placebo	AH	-0.262785
S2	M	Placebo	PH	-0.163353
S2	M	Placebo	PH	-0.102435
S2	M	Placebo	PH	-0.213292
S2	M	Placebo	AH	-0.00921839
S2	M	Scopolamine	AH	-0.0282853
S2	M	Scopolamine	AH	-0.140256
S2	M	Scopolamine	AH	-0.228218
S2	M	Scopolamine	PH	-0.105818
S2	M	Scopolamine	PH	-0.15013
S2	M	Scopolamine	PH	-0.173473
S2	M	Scopolamine	AH	0.0607681
S3	M	Placebo	EC	-0.0518322
S3	M	Placebo	AH	0.0132726
S3	M	Placebo	AH	0.0850724
S3	M	Placebo	EC	-0.0030791
S3	M	Placebo	EC	-0.0245659
S3	M	Scopolamine	EC	-0.0917274
S3	M	Scopolamine	AH	0.13524
S3	M	Scopolamine	AH	0.0319242
S3	M	Scopolamine	EC	0.0425491
S3	M	Scopolamine	EC	0.0536445
S4	M	Placebo	AH	-0.0751807
S4	M	Placebo	AH	-0.0802292
S4	M	Placebo	PH	-0.0684149
S4	M	Placebo	EC	-0.0535959
S4	M	Placebo	EC	-0.0492779
S4	M	Placebo	AH	0.227895
S4	M	Placebo	AH	0.0838144
S4	M	Placebo	PH	-0.00802579
S4	M	Placebo	PH	0.128839
S4	M	Placebo	PH	0.0469486
S4	M	Placebo	EC	-0.0327264
S4	M	Placebo	EC	-0.0230567
S4	M	Scopolamine	AH	-0.0466266
S4	M	Scopolamine	AH	-0.067407
S4	M	Scopolamine	PH	-0.0842357
S4	M	Scopolamine	EC	-0.0678598
S4	M	Scopolamine	EC	0.0206373
S4	M	Scopolamine	AH	-0.101345
S4	M	Scopolamine	AH	-0.101789
S4	M	Scopolamine	PH	-0.086933
S4	M	Scopolamine	PH	-0.103289
S4	M	Scopolamine	PH	-0.0387107
S4	M	Scopolamine	EC	0.105256
S4	M	Scopolamine	EC	0.0893158
S5	F	Placebo	AH	0.0329396
S5	F	Placebo	AH	0.0978615
S5	F	Placebo	EC	0.122665
S5	F	Placebo	AH	0.180892
S5	F	Placebo	AH	0.0767628
S5	F	Placebo	AH	0.181281
S5	F	Scopolamine	AH	0.0156853
S5	F	Scopolamine	AH	-0.00966953
S5	F	Scopolamine	EC	-0.0459301
S5	F	Scopolamine	AH	0.0114269
S5	F	Scopolamine	AH	0.000841849
S5	F	Scopolamine	AH	0.0252257
S6	F	Placebo	NAH	-0.18118
S6	F	Placebo	NAH	-0.165786
S6	F	Placebo	EC	-0.0969046
S6	F	Placebo	NAH	-0.105205
S6	F	Placebo	AH	-0.171772
S6	F	Placebo	AH	-0.0888998
S6	F	Placebo	PH	-0.0300608
S6	F	Placebo	EC	-0.0513249
S6	F	Scopolamine	NAH	-0.257568
S6	F	Scopolamine	NAH	-0.181522
S6	F	Scopolamine	EC	-0.0525516
S6	F	Scopolamine	NAH	-0.182647
S6	F	Scopolamine	AH	-0.238695
S6	F	Scopolamine	AH	-0.165938
S6	F	Scopolamine	PH	-0.0590275
S6	F	Scopolamine	EC	-0.194152
S7	M	Placebo	AH	-0.182973
S7	M	Placebo	AH	-0.20746
S7	M	Placebo	AH	-0.232008
S7	M	Placebo	PH	-0.233433
S7	M	Placebo	NAH	-0.163387
S7	M	Placebo	NAH	-0.164788
S7	M	Placebo	AH	0.0618722
S7	M	Placebo	AH	-0.167551
S7	M	Placebo	PH	0.0137998
S7	M	Placebo	NAH	-0.124977
S7	M	Scopolamine	AH	-0.366708
S7	M	Scopolamine	AH	-0.259088
S7	M	Scopolamine	AH	0.140362
S7	M	Scopolamine	PH	-0.270627
S7	M	Scopolamine	NAH	-0.136487
S7	M	Scopolamine	NAH	0.0602375
S7	M	Scopolamine	AH	-0.0181908
S7	M	Scopolamine	AH	0.265595
S7	M	Scopolamine	PH	0.0555704
S7	M	Scopolamine	NAH	-0.231515
S9	F	Placebo	AH	0.0108376
S9	F	Placebo	AH	-0.0367932
S9	F	Placebo	PH	-0.0031488
S9	F	Placebo	AH	0.0110173
S9	F	Placebo	AH	-0.0581187
S9	F	Placebo	PH	0.135496
S9	F	Scopolamine	AH	-0.163526
S9	F	Scopolamine	AH	0.00142988
S9	F	Scopolamine	PH	-0.0782501
S9	F	Scopolamine	AH	-0.116691
S9	F	Scopolamine	AH	-0.137339
S9	F	Scopolamine	PH	0.116813
S10	F	Placebo	AH	-0.0235662
S10	F	Placebo	PH	0.094852
S10	F	Placebo	AH	0.0588498
S10	F	Placebo	AH	0.143169
S10	F	Placebo	PH	0.178547
S10	F	Placebo	PH	0.15908
S10	F	Scopolamine	AH	-0.0345921
S10	F	Scopolamine	PH	0.00757808
S10	F	Scopolamine	AH	0.0342632
S10	F	Scopolamine	AH	0.100461
S10	F	Scopolamine	PH	0.133309
S10	F	Scopolamine	PH	0.129691
S11	M	Placebo	AH	-0.0045287
S11	M	Placebo	PH	0.162985
S11	M	Placebo	PH	0.0598967
S11	M	Scopolamine	AH	-0.370156
S11	M	Scopolamine	PH	-0.310541
S11	M	Scopolamine	PH	-0.263635
S12	M	Placebo	AH	0.05102
S12	M	Placebo	AH	0.0558191
S12	M	Placebo	AH	0.0897587
S12	M	Placebo	PH	0.166714
S12	M	Placebo	PH	0.164008
S12	M	Placebo	PH	0.0518486
S12	M	Placebo	AH	0.0481943
S12	M	Placebo	AH	0.0724266
S12	M	Scopolamine	AH	-0.0571115
S12	M	Scopolamine	AH	0.0260991
S12	M	Scopolamine	AH	-0.0204448
S12	M	Scopolamine	PH	0.105142
S12	M	Scopolamine	PH	0.085045
S12	M	Scopolamine	PH	0.0328532
S12	M	Scopolamine	AH	0.0560087
S12	M	Scopolamine	AH	0.0270861

## Sheet: 2e-f
subject_ID	gender	condition	pow_psd
S1	M	Placebo	[8.9678137 8.9263825 8.88649183 8.84555442 8.79715565 8.74280891 8.68392045 8.6211369 8.55980372 8.50546726 8.45921344 8.41231457 8.35807977 8.29589335 8.22845797 8.16195638 8.09609795 8.02909622 7.96245744 7.90383159 7.87060528 7.88253587 7.94109311 8.00003932 8.00305399 7.92931013 7.79062017 7.62021372 7.45555034 7.31826097 7.20869677 7.11719617 7.03310254 6.95149118 6.87167083 6.78883012 6.694…
S1	M	Placebo	[7.35421199 7.31221737 7.27018903 7.23440046 7.19713398 7.15230106 7.10324852 7.0541303 7.00242575 6.94675732 6.88734028 6.83006028 6.78335925 6.74870885 6.73008795 6.722881 6.70494888 6.65382655 6.56314252 6.44687216 6.3350216 6.26759168 6.25398244 6.25417779 6.22572887 6.15620815 6.06249208 5.96903589 5.88236176 5.79607905 5.70925371 5.62472259 5.54283917 5.46392661 5.38861774 5.31272266 5.2275…
S1	M	Placebo	[7.5941925 7.56537115 7.53372214 7.48909339 7.42396522 7.343817 7.2559153 7.16172992 7.06842787 6.97756572 6.89072194 6.82032748 6.76949572 6.72750342 6.68166357 6.62292064 6.55448763 6.48347536 6.41408543 6.35287252 6.3154134 6.32468887 6.3782972 6.42528859 6.42131986 6.36225311 6.26949497 6.16572589 6.05955472 5.94989818 5.83666949 5.72036598 5.60246283 5.48901116 5.388815 5.30604226 5.23463092…
S1	M	Placebo	[7.37627932 7.36643574 7.34912982 7.316096 7.2596286 7.1883867 7.11556363 7.0474216 6.99172511 6.95364116 6.93143343 6.92199464 6.91681454 6.90897915 6.88952372 6.85121018 6.79412514 6.72562381 6.65407193 6.58131643 6.50673174 6.43376104 6.36930407 6.31171751 6.24876785 6.17063961 6.07814155 5.97953596 5.88310998 5.79171799 5.70433026 5.61742011 5.52997215 5.44670198 5.37142776 5.30351189 5.23718…
S1	M	Placebo	[8.86762105 8.81376251 8.75942853 8.70249025 8.63968343 8.56712557 8.48283604 8.39042363 8.2973288 8.21347627 8.14238308 8.08049594 8.02420886 7.97395844 7.93467574 7.90600016 7.87450721 7.82330606 7.74608647 7.65044289 7.55371628 7.47583458 7.42204973 7.37984126 7.34301913 7.32073669 7.31914304 7.31379977 7.26567904 7.15881261 7.01259125 6.86178711 6.72892992 6.61637188 6.51949252 6.43592568 6.3…
S1	M	Placebo	[7.97206013 7.93866185 7.90869756 7.87853739 7.85011448 7.8219861 7.78532996 7.73503586 7.66822614 7.59573499 7.52694004 7.46027748 7.39939229 7.34904582 7.30685022 7.26500198 7.21249648 7.14948659 7.09075943 7.05139404 7.04317722 7.0772726 7.14433302 7.19141901 7.17303693 7.08816077 6.96951503 6.85457797 6.7611811 6.68741991 6.62349469 6.5633606 6.50695541 6.45380772 6.39689452 6.33104386 6.2565…
S1	M	Placebo	[7.79129051 7.71205099 7.62037566 7.52748435 7.43903578 7.35900829 7.28347517 7.21318844 7.15587904 7.11384164 7.07751752 7.04536346 7.02129845 7.01292218 7.03258785 7.07385519 7.10005184 7.07575308 6.9919627 6.86108777 6.71285438 6.60513949 6.58762303 6.61407765 6.60362462 6.53842583 6.45212999 6.37041725 6.27207544 6.13132107 5.96196529 5.80129169 5.66498476 5.54619882 5.44676034 5.37196226 5.3…
S1	M	Placebo	[8.06947187 8.05928847 8.03344475 8.00108823 7.96293361 7.91733813 7.86062099 7.79226664 7.72702967 7.67044689 7.61633143 7.56547826 7.51835355 7.47660342 7.44038442 7.40538813 7.36443252 7.31006963 7.24151198 7.16622664 7.0914317 7.02043063 6.95374164 6.88496549 6.80918909 6.72703273 6.64359926 6.56221971 6.48148017 6.39693 6.30929186 6.22628859 6.15200966 6.08335162 6.01474414 5.94270987 5.8648…
S1	M	Placebo	[8.02878402 8.01488444 7.97276856 7.92613888 7.87847906 7.82050884 7.76298397 7.71356587 7.66648773 7.62459738 7.58257444 7.5328375 7.47249936 7.41553316 7.37151151 7.33280516 7.28329756 7.20844572 7.10766932 7.0006973 6.9113039 6.84943887 6.80679571 6.76444701 6.70737929 6.63585567 6.56159712 6.48755858 6.40432622 6.30976004 6.21450336 6.12925577 6.05410867 5.98166868 5.90806502 5.83513315 5.761…
S1	M	Placebo	[7.93188494 7.93854629 7.92482712 7.8946908 7.8470022 7.78634455 7.71867848 7.6499461 7.59103699 7.54622766 7.50771604 7.46706579 7.43006208 7.41003462 7.4032339 7.40206647 7.39281607 7.35691633 7.28461757 7.18417248 7.07596246 6.98112865 6.91150987 6.85790214 6.79827934 6.71976049 6.63046305 6.54618416 6.46926069 6.39057387 6.30721367 6.22515542 6.14967986 6.08244184 6.02188272 5.961243 5.892039…
S1	M	Scopolamine	[9.36954703 9.31180035 9.23755317 9.15274792 9.06652742 8.98236034 8.90394448 8.83731638 8.78281742 8.7421249 8.70548143 8.66013092 8.59825511 8.51898954 8.4324444 8.34581564 8.25774252 8.16873997 8.08309716 8.00690251 7.94791432 7.9135444 7.90270417 7.89557814 7.86373392 7.78984871 7.67533526 7.54125395 7.41457702 7.31007941 7.22452866 7.14232193 7.05493391 6.96661037 6.88268728 6.80073369 6.707…
S1	M	Scopolamine	[7.61980429 7.57380427 7.52488426 7.47719248 7.44083395 7.41709846 7.39576683 7.3689827 7.33570312 7.28911719 7.22870123 7.15642077 7.07515711 6.99663859 6.93311186 6.87214441 6.79973427 6.71345901 6.61800133 6.51875249 6.42060689 6.33319068 6.26660131 6.21718203 6.16666981 6.1015153 6.02298484 5.94112083 5.86367325 5.79000367 5.71672023 5.64266494 5.56767501 5.49249852 5.4186725 5.34419273 5.261…
S1	M	Scopolamine	[7.72391689 7.69463917 7.64345782 7.57914637 7.50423468 7.41982205 7.33268204 7.24359975 7.1548579 7.07092518 6.99330385 6.92023063 6.85706397 6.8020672 6.74786199 6.68929756 6.62633724 6.56332934 6.49994783 6.43748623 6.38915362 6.36072057 6.34194354 6.31945411 6.27923016 6.21655181 6.13898122 6.05668588 5.97383522 5.88615189 5.79003276 5.68670673 5.57900574 5.47187279 5.37125616 5.28079172 5.19…
S1	M	Scopolamine	[7.55416206 7.52968506 7.48833345 7.43239486 7.36687545 7.29533567 7.23185732 7.18152975 7.1400586 7.10227313 7.06826752 7.04005759 7.01675844 6.99574907 6.96575447 6.92026308 6.86292167 6.79820103 6.73042467 6.66014467 6.58361528 6.50027991 6.41154129 6.32183794 6.23350405 6.14408059 6.05209447 5.96073041 5.87357339 5.78903072 5.70360953 5.61745264 5.5345407 5.45626055 5.38204614 5.31154215 5.24…
S1	M	Scopolamine	[8.9481103 8.87903112 8.81702174 8.75458166 8.67858377 8.59550771 8.52263119 8.47128281 8.44609168 8.43503176 8.42515164 8.40750757 8.37901872 8.34019183 8.29222695 8.23105342 8.14813652 8.04365946 7.92954212 7.8197671 7.72383699 7.64304374 7.56957681 7.50069536 7.44121519 7.39363473 7.35405076 7.30568513 7.2261652 7.1090114 6.96926237 6.83064191 6.70774987 6.60186761 6.5084859 6.42562868 6.35135…
S1	M	Scopolamine	[7.99630406 7.99321872 7.99216742 7.99324872 7.99369018 7.99044315 7.97926817 7.95904681 7.93227979 7.89370159 7.84303575 7.78665814 7.73019307 7.66847045 7.59705952 7.52089035 7.44518674 7.36960592 7.29734991 7.24191832 7.21554139 7.2156674 7.22699978 7.22514573 7.18811158 7.11188672 7.0100778 6.90277253 6.80431421 6.71966238 6.64798635 6.58452616 6.52453759 6.463244 6.3981773 6.32833905 6.25353…
S1	M	Scopolamine	[7.99611707 7.91537268 7.81481058 7.71411682 7.624991 7.56062535 7.53466455 7.54248201 7.5630596 7.57859312 7.58100936 7.57504053 7.56243229 7.54556546 7.52420324 7.48695273 7.42072412 7.32188562 7.20268139 7.08473503 6.9852089 6.90703526 6.8422603 6.78100874 6.70890681 6.61474269 6.50048995 6.37194627 6.22769643 6.06847553 5.90703278 5.75999074 5.63220852 5.52148466 5.43122435 5.36480838 5.31178…
S1	M	Scopolamine	[7.87679896 7.84996817 7.83108567 7.81685673 7.79605662 7.76650416 7.72618437 7.67322748 7.62173938 7.58001742 7.54258776 7.49435347 7.43115704 7.36109424 7.28925657 7.21689684 7.14567113 7.080819 7.02214629 6.96381908 6.903577 6.84346154 6.78694865 6.73238836 6.67166229 6.5978472 6.51055416 6.41527817 6.32261213 6.24086326 6.16939094 6.10356016 6.0395818 5.97745842 5.91753514 5.85726853 5.791837…
S1	M	Scopolamine	[8.51363435 8.47351002 8.42801422 8.38327105 8.34562099 8.31421772 8.28662339 8.25750487 8.21173115 8.1513083 8.08464516 8.01150687 7.93080828 7.84403947 7.74819818 7.64641167 7.54326078 7.43651703 7.32707197 7.22430691 7.13197354 7.04991794 6.9790876 6.91865235 6.85847591 6.78509758 6.6936553 6.5899162 6.48642509 6.39534583 6.32367115 6.26984408 6.22217152 6.17073267 6.11199683 6.0468381 5.97745…
S1	M	Scopolamine	[8.14174299 8.12778045 8.11409119 8.09729458 8.07290127 8.04926256 8.03678422 8.01991958 7.9839036 7.92879204 7.8668486 7.80434002 7.73592111 7.66244366 7.59074782 7.52249044 7.45432989 7.38357391 7.30707787 7.22388012 7.13529706 7.04284202 6.949021 6.85525042 6.76321493 6.6749794 6.59276685 6.51437398 6.43604904 6.35928603 6.29024071 6.2414905 6.20363969 6.14524985 6.0603039 5.96673797 5.8759236…
S2	M	Placebo	[9.44667918 9.45165966 9.45344641 9.44361604 9.41544398 9.35535292 9.26196103 9.1484793 9.03614568 8.93757752 8.85802169 8.78582413 8.70507945 8.61537386 8.52145505 8.4303312 8.34947644 8.27625412 8.20020971 8.10985307 8.00449992 7.90232259 7.81675267 7.74054328 7.65912184 7.56276012 7.45013509 7.32676608 7.20019895 7.07653905 6.96106484 6.85988275 6.77597898 6.70495524 6.63953744 6.57435413 6.50…
S2	M	Placebo	[9.51730324 9.52311987 9.52510742 9.52094391 9.5033525 9.45370927 9.37150166 9.2711912 9.17224339 9.08780112 9.02044145 8.95568988 8.88309674 8.80460449 8.72518323 8.64939515 8.58044295 8.51068584 8.42629862 8.3211378 8.1971853 8.07168869 7.96511286 7.87685736 7.79026336 7.69296062 7.58094076 7.4545746 7.31934364 7.18083183 7.04720026 6.92844332 6.82784041 6.73902277 6.65361223 6.56644023 6.47177…
S2	M	Placebo	[8.40494277 8.36043293 8.32354686 8.2999303 8.28372119 8.25949324 8.2204165 8.17365589 8.12934266 8.08703748 8.04359165 7.99254602 7.93083465 7.85288867 7.75952037 7.65669304 7.54902418 7.44383661 7.34774142 7.25991362 7.17234079 7.08040635 6.98354519 6.88548938 6.78980382 6.69450424 6.60185738 6.51806781 6.44671379 6.38672912 6.32819597 6.25839484 6.17274661 6.07378512 5.96369941 5.84506202 5.72…
S2	M	Placebo	[9.11641777 9.06701955 9.01256014 8.96688129 8.92673735 8.8746652 8.8043282 8.71852487 8.62257438 8.52462926 8.43456105 8.35532754 8.28132949 8.21658685 8.17119136 8.14858663 8.13652995 8.11689197 8.07598806 8.0009753 7.88909285 7.76842403 7.68246017 7.63010463 7.57523405 7.49894332 7.40518889 7.29743641 7.17012194 7.01828493 6.85092148 6.68674807 6.53940769 6.4085857 6.28689438 6.16741133 6.0431…
S2	M	Placebo	[9.6873309 9.61061229 9.53316593 9.4506843 9.36770654 9.27496315 9.16219654 9.03109917 8.89107458 8.75553553 8.62869727 8.5001593 8.36113536 8.22366167 8.10224413 7.99850514 7.90367217 7.80843744 7.70512956 7.58874236 7.46006159 7.33486963 7.22825817 7.13115319 7.02644858 6.90890756 6.782542 6.65201932 6.51822187 6.38214243 6.24715949 6.11670652 5.98871839 5.85815315 5.7255255 5.59436957 5.464760…
S2	M	Placebo	[8.79678977 8.77410383 8.75068125 8.73041966 8.71556467 8.69003407 8.64696042 8.58929381 8.51497151 8.42097517 8.30926071 8.19301133 8.08634564 7.98702512 7.88596685 7.78071148 7.66538553 7.54245649 7.42676501 7.32970123 7.25034606 7.17835063 7.10292681 7.02115047 6.93832818 6.85971087 6.78206791 6.69888658 6.61094465 6.5263468 6.44825961 6.36997565 6.28429627 6.19151175 6.09351985 5.98973889 5.8…
S2	M	Placebo	[7.82504353 7.79243819 7.77404657 7.75311111 7.7215725 7.68961402 7.65227936 7.60156374 7.54049915 7.47388393 7.40221522 7.32588761 7.24571202 7.17326268 7.11823537 7.07284558 7.0180987 6.9372414 6.83240319 6.72490691 6.63914115 6.58712512 6.56118485 6.54548005 6.52214026 6.47508342 6.39878584 6.30055381 6.19469244 6.09550382 6.00650843 5.91845966 5.82309717 5.72260662 5.62690242 5.54374436 5.466…
S2	M	Scopolamine	[9.91444219 9.89412057 9.85973904 9.80621314 9.74924523 9.6944535 9.63892279 9.58202503 9.52206911 9.45514796 9.37582824 9.28652253 9.18803005 9.08456259 8.98911909 8.90585753 8.83170346 8.76408201 8.70595312 8.65470023 8.60176771 8.54751641 8.49545086 8.44055402 8.37631078 8.29864223 8.20587303 8.0985977 7.98074019 7.85573805 7.72655865 7.59574912 7.46403719 7.33141497 7.1993223 7.07214657 6.953…
S2	M	Scopolamine	[9.95962533 9.94462785 9.91634376 9.87460004 9.82808735 9.77971399 9.7327152 9.68406582 9.62777531 9.5616279 9.48784766 9.41228452 9.3339959 9.2531355 9.17962313 9.11535557 9.05532109 8.99819778 8.94760815 8.89829329 8.84124337 8.77928673 8.71878905 8.65456984 8.57781143 8.484476 8.37563465 8.2549618 8.12612077 7.99107844 7.85331255 7.71627271 7.58063454 7.44768098 7.31810043 7.19323039 7.0740790…
S2	M	Scopolamine	[8.72544989 8.71071359 8.68886063 8.66011602 8.63821465 8.63467077 8.64174136 8.64649172 8.63551805 8.60943076 8.57370659 8.53053476 8.48064237 8.42354594 8.35797398 8.28069053 8.192452 8.09835242 8.00654708 7.92518489 7.85348867 7.78554214 7.71712852 7.64556433 7.56405019 7.4658533 7.35173966 7.2276548 7.10460997 6.98983854 6.88527113 6.78667311 6.67977588 6.55464544 6.41213179 6.25663457 6.0928…
S2	M	Scopolamine	[9.69165123 9.67359906 9.63491757 9.57724629 9.51244712 9.45199246 9.39557788 9.33655866 9.26872632 9.18793923 9.09877294 9.00768016 8.91528303 8.8278516 8.75431321 8.69288708 8.6405309 8.59526521 8.55511389 8.51666854 8.47601658 8.4292165 8.37575877 8.31676548 8.24883564 8.16566309 8.06223271 7.93477941 7.78392394 7.61583561 7.43836751 7.25803994 7.08118715 6.9122163 6.75190481 6.60150846 6.4611…
S2	M	Scopolamine	[10.28328262 10.27613773 10.2502527 10.21027998 10.16405697 10.12348619 10.0835316 10.03008343 9.95625946 9.85914205 9.7409501 9.61274619 9.48566381 9.36606112 9.25792835 9.16024898 9.07451975 9.00372434 8.94527129 8.89175568 8.84148365 8.80034206 8.76779408 8.73628045 8.69486384 8.63512569 8.55315678 8.44527162 8.31316514 8.16527148 8.01125223 7.85764443 7.70981173 7.57044762 7.43568265 7.300660…
S2	M	Scopolamine	[9.09391025 9.09631392 9.08616755 9.06967269 9.06300784 9.06368199 9.06549495 9.06013394 9.03751718 8.99613122 8.94129144 8.87848902 8.8059612 8.72536373 8.63829068 8.54935205 8.4617631 8.36981771 8.27301056 8.1783955 8.09004664 8.01063624 7.94490695 7.8858755 7.8202132 7.73546671 7.62327171 7.48352511 7.32358581 7.15643472 6.99590912 6.85034882 6.71939758 6.59670826 6.4767058 6.35586229 6.232254…
S2	M	Scopolamine	[8.07704431 8.03883917 7.99972205 7.97092335 7.93592866 7.88459194 7.829435 7.78175977 7.74276182 7.70224633 7.65124396 7.59342519 7.53537046 7.47695591 7.41685102 7.3574733 7.28938122 7.20745366 7.12037833 7.03175416 6.94334055 6.87393944 6.83323989 6.79981662 6.74439651 6.65366551 6.5362095 6.40709703 6.2757711 6.1495018 6.03647825 5.93697634 5.84383607 5.75227837 5.6626189 5.57997825 5.5045613…
S3	M	Placebo	[8.17707959 8.16816684 8.16119167 8.14521754 8.11028852 8.05211849 7.980921 7.91400763 7.86326273 7.8263533 7.78899732 7.73381192 7.64777902 7.52514601 7.36980489 7.20112055 7.04563161 6.92780934 6.85320178 6.80579357 6.76208615 6.70283285 6.61811817 6.5052153 6.36948508 6.22333427 6.07873311 5.94173471 5.80940326 5.67504099 5.53724542 5.3991216 5.26356301 5.13485704 5.01776653 4.91101933 4.80717…
S3	M	Placebo	[8.8747966 8.89157638 8.89631923 8.87544867 8.82701937 8.7600435 8.68369537 8.60731146 8.53189218 8.44737385 8.33174084 8.17409868 7.98069462 7.77052957 7.56575966 7.37978729 7.21580714 7.0709234 6.94240549 6.82589822 6.71884569 6.61958688 6.52610201 6.43651898 6.34702611 6.25550881 6.1604266 6.0620808 5.96045134 5.85350798 5.74086487 5.62622167 5.51232302 5.39840551 5.28345464 5.16947497 5.05944…
S3	M	Placebo	[9.07251037 9.05712567 9.01513221 8.94376799 8.85256988 8.75591701 8.66213932 8.57442373 8.48989503 8.39512188 8.272664 8.11624328 7.93592597 7.75009479 7.57137959 7.40578927 7.25062623 7.1019065 6.95964389 6.82588996 6.70629468 6.60198304 6.50496044 6.40837413 6.3099657 6.21150621 6.11530156 6.01878877 5.91709687 5.81127571 5.70448992 5.59815228 5.49418885 5.39446257 5.29703577 5.19796207 5.0957…
S3	M	Placebo	[8.82499274 8.78055495 8.71358754 8.6282791 8.53767067 8.4494434 8.36752401 8.28354241 8.19657319 8.1101876 8.01487556 7.90219034 7.76923855 7.61870366 7.4577684 7.29168906 7.12683256 6.96924002 6.81986026 6.68248416 6.55750999 6.44145817 6.33108596 6.22786279 6.13450291 6.04814938 5.96133156 5.86834756 5.76581316 5.65082332 5.52652094 5.39981482 5.27389213 5.14504175 5.00786716 4.86246371 4.7153…
S3	M	Placebo	[8.72348315 8.66598992 8.59543882 8.53175731 8.48646174 8.45195279 8.4244619 8.3885003 8.33294826 8.26092158 8.16966612 8.05800051 7.92530136 7.77374223 7.6072467 7.43445924 7.26799676 7.10935903 6.95273305 6.79903266 6.65030131 6.50636821 6.36484058 6.22378351 6.08511352 5.95102286 5.81977032 5.68864731 5.55616284 5.4207382 5.28383026 5.14674067 5.00825898 4.86501379 4.71299753 4.55301625 4.3928…
S3	M	Scopolamine	[8.20632322 8.16642558 8.13857348 8.11978621 8.09264137 8.0468141 7.98021138 7.90826701 7.83903461 7.76971208 7.70468717 7.63311034 7.53951342 7.41666238 7.27227577 7.12476852 6.99106824 6.88838616 6.82599195 6.79326924 6.76652881 6.72374905 6.65221034 6.54948773 6.42221476 6.28407252 6.1481734 6.01730669 5.88634031 5.75046695 5.60965199 5.46895216 5.33871376 5.22765586 5.1331556 5.04502048 4.951…
S3	M	Scopolamine	[8.76077026 8.74406231 8.69804216 8.63055405 8.55741366 8.49086799 8.44384084 8.41226537 8.37161525 8.29224948 8.16024212 7.98367342 7.78698843 7.59627749 7.42362129 7.26932107 7.12901411 7.00175772 6.89299877 6.80995187 6.74355851 6.67528719 6.59492131 6.50286718 6.40189379 6.29665008 6.19372173 6.09221753 5.98404407 5.86772467 5.74849031 5.62895201 5.51036787 5.39508273 5.28251061 5.17213803 5.…
S3	M	Scopolamine	[8.78197673 8.74683667 8.67811067 8.57647859 8.46406414 8.35671545 8.26397492 8.19099995 8.12424885 8.03865187 7.91596265 7.75532866 7.57481999 7.39257544 7.22078528 7.06582725 6.92427821 6.78856074 6.66304387 6.56003879 6.4774567 6.39288672 6.28980857 6.17049526 6.04401636 5.91689803 5.79100901 5.66341141 5.53334084 5.40278867 5.27244699 5.1424743 5.0122324 4.88074167 4.74842275 4.6178045 4.4899…
S3	M	Scopolamine	[8.46259543 8.40957929 8.33808339 8.26111964 8.20406171 8.16744775 8.12999015 8.07289061 7.99444301 7.89755279 7.78221646 7.65099834 7.50685545 7.35508487 7.20280329 7.05495129 6.91277859 6.77917355 6.66491195 6.57857038 6.51026554 6.43850667 6.34748858 6.23793859 6.12170121 6.00892074 5.90288357 5.80012105 5.695665 5.5858371 5.46899116 5.34660657 5.22218126 5.09645122 4.96406143 4.82301463 4.679…
S3	M	Scopolamine	[8.35418017 8.31278118 8.25927664 8.21777951 8.20932962 8.21612632 8.20934058 8.17152971 8.10072664 8.00529727 7.88752128 7.75227672 7.60481569 7.44858943 7.28945948 7.13346785 6.97900142 6.82730366 6.68962226 6.57583958 6.47897715 6.38066174 6.26591236 6.13275534 5.99049816 5.85237841 5.72353272 5.59989945 5.47760532 5.35300615 5.22428625 5.09246805 4.95719349 4.81762445 4.67356057 4.52739738 4.…
S4	M	Placebo	[7.20669655 7.15726818 7.11730376 7.07997404 7.04236126 7.00653505 6.97475827 6.95502852 6.94452383 6.93111757 6.90755629 6.88194824 6.87928205 6.90491319 6.9184538 6.87872156 6.78209993 6.65938237 6.55602409 6.49588031 6.45705242 6.40882359 6.34134989 6.25702018 6.16036094 6.05465838 5.93789221 5.80586424 5.66468556 5.60871998 5.78701079 5.96106413 5.9517275 5.76548201 5.46130596 5.12450077 4.84…
S4	M	Placebo	[8.0902608 8.06701663 8.05093557 8.01952095 7.97564881 7.9328283 7.89485738 7.86469294 7.83972332 7.80631078 7.76176422 7.71854282 7.68821434 7.67096758 7.64649925 7.60073572 7.53845521 7.47081692 7.40628051 7.35063692 7.30051196 7.24704325 7.18370611 7.10905096 7.02349484 6.93218588 6.83892085 6.73996901 6.63194265 6.5201592 6.41596216 6.32727651 6.25308154 6.18442519 6.10788457 6.01568233 5.909…
S4	M	Placebo	[7.72279464 7.67914456 7.64344075 7.60158624 7.54984798 7.50285264 7.47095355 7.44766129 7.4231297 7.39339747 7.35945894 7.3325457 7.32846833 7.33923872 7.33244598 7.28662003 7.20751044 7.1180881 7.03891854 6.9699024 6.90186948 6.83254242 6.76469761 6.6962888 6.62214294 6.53859479 6.44063264 6.31705973 6.16412924 5.99659236 5.84124025 5.71661514 5.61793089 5.53109376 5.44429874 5.34879541 5.24070…
S4	M	Placebo	[8.23572946 8.13196601 8.05972038 8.00631975 7.94174486 7.85560438 7.75558645 7.65399245 7.56033524 7.47418673 7.39858719 7.33717414 7.29980374 7.29261379 7.29345154 7.27164375 7.21620185 7.13953555 7.06473778 7.00342123 6.95005773 6.89501347 6.83007603 6.74989803 6.65388787 6.54284564 6.41823584 6.28487685 6.15058416 6.02063842 5.89739087 5.78094173 5.66968013 5.56417613 5.46537567 5.3697785 5.2…
S4	M	Placebo	[8.02628393 7.92006129 7.83320717 7.75891137 7.69740571 7.64354212 7.59441085 7.54872952 7.50749225 7.46902765 7.43026422 7.38736854 7.35117108 7.32699246 7.29830939 7.24960819 7.1815907 7.10762726 7.04467701 7.00089432 6.97380946 6.94991715 6.909097 6.83958715 6.74172305 6.6215834 6.48715901 6.3477589 6.20916598 6.07187532 5.93607671 5.80300781 5.67387729 5.55256941 5.44219084 5.34083702 5.24317…
S4	M	Placebo	[8.04454545 8.01995108 7.97662423 7.92914644 7.88606281 7.83872877 7.78611582 7.73421863 7.68589258 7.63767299 7.59489525 7.55628411 7.51572064 7.4775082 7.44263399 7.40577309 7.36637091 7.32986928 7.29642413 7.25887679 7.20729307 7.13753959 7.05846284 6.98177171 6.90928331 6.83300493 6.74076082 6.62871336 6.50432875 6.3773037 6.25476791 6.14067389 6.03459923 5.93262408 5.83049487 5.72678625 5.61…
S4	M	Placebo	[8.57560963 8.49298675 8.39669348 8.30115168 8.21795396 8.15210761 8.09703474 8.04574705 7.99806423 7.96277907 7.95270456 7.95513983 7.94947836 7.92853639 7.89308389 7.84194073 7.77646409 7.7121863 7.66355378 7.61817464 7.54802431 7.44778659 7.33844042 7.24244572 7.15982664 7.07388896 6.96992182 6.84498277 6.70912941 6.57623079 6.45262243 6.33740207 6.22694286 6.11899969 6.01221723 5.90261952 5.7…
S4	M	Placebo	[7.83583415 7.82133797 7.80793765 7.79120069 7.76935861 7.74288474 7.72082433 7.70266388 7.68689295 7.67524527 7.66401104 7.64456675 7.61166706 7.57764841 7.54875628 7.51916498 7.48301246 7.44062172 7.4081932 7.38639121 7.35445906 7.30013428 7.22881578 7.14965057 7.06549514 6.97543511 6.87764154 6.77025386 6.65547525 6.53623762 6.413893 6.29198222 6.17540125 6.06701222 5.9655892 5.86904996 5.7723…
S4	M	Placebo	[8.36122824 8.29054367 8.20696401 8.12315646 8.0559208 8.00752913 7.95477556 7.88732033 7.81393218 7.75924212 7.72780748 7.70455552 7.68426667 7.67706803 7.67565689 7.6609235 7.62874135 7.59335614 7.56606497 7.53592316 7.4848386 7.40335633 7.29873391 7.18731234 7.07616739 6.9593867 6.83217384 6.69877007 6.56944055 6.4550425 6.35926528 6.27760698 6.20425226 6.13441319 6.06403853 5.9863628 5.892638…
S4	M	Placebo	[8.10798089 8.05349576 7.99139066 7.93290053 7.88643979 7.84544051 7.79361358 7.72604605 7.64953669 7.58052087 7.51853156 7.46268173 7.42646164 7.42465455 7.43151321 7.40953873 7.35347255 7.28751527 7.23530908 7.19135057 7.1356534 7.05958669 6.96826396 6.87123113 6.77394063 6.67425973 6.57007323 6.46465967 6.36546199 6.27792196 6.20244414 6.13531255 6.07103359 6.00619356 5.93719047 5.85866057 5.7…
S4	M	Placebo	[7.93856242 7.88790391 7.82947644 7.76464844 7.7093476 7.65997638 7.60377084 7.53927465 7.47685926 7.42030954 7.3755869 7.34338477 7.31915763 7.30414521 7.29752643 7.28639446 7.24265971 7.15004225 7.0282733 6.91253229 6.82644831 6.76788641 6.71713725 6.65389475 6.56644119 6.4558331 6.33130001 6.20081071 6.07001971 5.94428406 5.82717101 5.72174496 5.62844013 5.54186554 5.45825915 5.37626716 5.2924…
S4	M	Placebo	[7.81250645 7.77185493 7.72278975 7.66689551 7.61156047 7.56208164 7.51677692 7.47199416 7.4281751 7.38622195 7.34857622 7.31960247 7.30637694 7.30897885 7.31657878 7.31264687 7.27102998 7.17937137 7.05786799 6.94096404 6.84999191 6.7835081 6.7234059 6.64872099 6.54616864 6.4158234 6.26869174 6.11635321 5.96665839 5.82675918 5.69980142 5.5854046 5.48159654 5.38410611 5.2882581 5.1915832 5.0923622…
S4	M	Scopolamine	[7.23169614 7.19456256 7.17076569 7.13939304 7.09510153 7.05598011 7.03542249 7.0290527 7.0184672 6.99657877 6.96650459 6.93159939 6.8967721 6.87181796 6.87129578 6.87863327 6.86843666 6.84009004 6.80519479 6.77543127 6.75000904 6.71469789 6.65135756 6.55267296 6.42503175 6.28402387 6.14117438 5.99648822 5.8492195 5.75819576 5.85499444 5.98415137 5.96264188 5.78041865 5.49473817 5.19167116 4.9478…
S4	M	Scopolamine	[8.21276523 8.18637172 8.1721447 8.15596804 8.12996482 8.10361488 8.0850952 8.07716189 8.06779508 8.04635439 8.01594734 7.98045293 7.94373733 7.91056011 7.88396708 7.85816422 7.82327812 7.78171622 7.74460241 7.71823496 7.69607977 7.66446472 7.60783733 7.51735634 7.39799701 7.26852206 7.1433273 7.02133226 6.89642487 6.76765176 6.64152943 6.52754373 6.42699755 6.33491261 6.2438479 6.14748395 6.0437…
S4	M	Scopolamine	[7.82637108 7.77771726 7.73270049 7.69277909 7.64630131 7.60306291 7.57213287 7.54999911 7.52560817 7.49866088 7.47124249 7.43681357 7.40498892 7.38905173 7.38954952 7.38818114 7.36667912 7.3299896 7.29233331 7.26087077 7.23331616 7.19625987 7.1383477 7.05666071 6.9562937 6.84860769 6.73534175 6.60586646 6.4523268 6.28155694 6.11225261 5.9607981 5.82859242 5.70623246 5.58439232 5.45708745 5.32161…
S4	M	Scopolamine	[8.26725327 8.19354879 8.12975695 8.07393989 8.01382845 7.94377738 7.862618 7.7714236 7.68149185 7.59620463 7.51377312 7.43744547 7.37408361 7.32591042 7.29505862 7.27484546 7.25693142 7.24312523 7.23317173 7.22327962 7.19721661 7.14277447 7.06135252 6.96038033 6.84271069 6.70961035 6.56424606 6.41221402 6.26147062 6.11938364 5.98924221 5.86829646 5.75314683 5.64242235 5.53592627 5.43369247 5.332…
S4	M	Scopolamine	[7.99773476 7.91537545 7.83416372 7.76555245 7.71461666 7.67283117 7.63600895 7.60753956 7.58701563 7.56165829 7.52807751 7.49499482 7.46509828 7.43562747 7.40431593 7.36611851 7.32601346 7.29358057 7.26862286 7.24496104 7.21301977 7.16789057 7.10518591 7.02186405 6.9183919 6.79792271 6.66383532 6.52039245 6.37217732 6.224099 6.08060071 5.94268604 5.80929699 5.68260258 5.56519945 5.45610233 5.349…
S4	M	Scopolamine	[8.16284265 8.13112575 8.08642648 8.03224495 7.98670362 7.95924642 7.93809164 7.91363597 7.88127279 7.83895703 7.78625126 7.7360344 7.70194028 7.6772698 7.64854117 7.61993993 7.59758396 7.57367429 7.53988554 7.50157473 7.46528185 7.43333961 7.39840691 7.3543127 7.30270342 7.23760976 7.14309049 7.01440549 6.86002166 6.69631325 6.5398107 6.39737938 6.26917519 6.1507247 6.03527332 5.91949406 5.80167…
S4	M	Scopolamine	[8.67803305 8.63249104 8.58087476 8.52447511 8.47690028 8.44062346 8.41158557 8.38890361 8.37361994 8.35684861 8.3299932 8.29324016 8.25504022 8.22047847 8.1948152 8.18175934 8.17408385 8.15997039 8.13940005 8.11559464 8.09066374 8.06411377 8.02488728 7.96267562 7.87745004 7.76624327 7.62218451 7.44692127 7.25071006 7.04897369 6.86103794 6.69842937 6.55607093 6.42023679 6.28112538 6.13711621 5.98…
S4	M	Scopolamine	[8.09630533 8.06823806 8.02990146 7.9998225 7.98377191 7.97364295 7.95908868 7.93889079 7.9194297 7.89705707 7.86472173 7.82217559 7.77580035 7.73131525 7.69591866 7.67371244 7.66133619 7.66426026 7.69346388 7.75063882 7.81970417 7.86945009 7.87285719 7.827733 7.74534433 7.62972472 7.47882485 7.29537572 7.09076024 6.88445693 6.69945512 6.54950138 6.43017769 6.32624074 6.22390728 6.11615619 6.0003…
S4	M	Scopolamine	[8.49218927 8.45748897 8.41799586 8.37042238 8.31516487 8.25903773 8.20639282 8.15987444 8.11844658 8.08040242 8.0445391 8.00680089 7.96273577 7.91470815 7.87303081 7.84432319 7.82873425 7.830398 7.84638479 7.86131001 7.85958063 7.83371477 7.78688226 7.7315614 7.67092985 7.588766 7.47177654 7.32739938 7.17022672 7.01558038 6.87369938 6.74575401 6.63021658 6.52216004 6.40963258 6.28665358 6.154382…
S4	M	Scopolamine	[8.11676794 8.11258015 8.10900666 8.09727755 8.07154127 8.03463675 7.99074306 7.93339125 7.86351654 7.78802485 7.71088183 7.63501289 7.56266788 7.50426871 7.47126727 7.45316481 7.43415874 7.41493701 7.4041073 7.40101564 7.39322359 7.36615806 7.30966734 7.22697686 7.13139504 7.0304051 6.92398112 6.81803134 6.71780255 6.62295794 6.5290555 6.43492044 6.34559512 6.25948473 6.16662997 6.06170758 5.945…
S4	M	Scopolamine	[8.0387462 7.99278551 7.94663132 7.89489172 7.83027243 7.76102243 7.69864928 7.64288204 7.58743754 7.52413959 7.45568293 7.39231926 7.3350589 7.29291658 7.27547984 7.27308975 7.26402601 7.23327306 7.18599297 7.13583718 7.08686246 7.03094734 6.9548257 6.8540702 6.73561204 6.60566111 6.46757151 6.32635554 6.18783378 6.05416226 5.92454003 5.80087139 5.68862989 5.58753839 5.49186124 5.39735947 5.2996…
S4	M	Scopolamine	[7.86262287 7.80826782 7.75251877 7.69630698 7.63846069 7.58875048 7.54586827 7.50140829 7.45119572 7.39376443 7.33627891 7.29473026 7.26905833 7.26177479 7.27997338 7.30587898 7.3094833 7.27996116 7.22655083 7.16279181 7.09574905 7.0227363 6.93522205 6.82634367 6.69601946 6.54759519 6.38829909 6.22798918 6.07332834 5.92818396 5.79435379 5.6722682 5.56048809 5.45468268 5.35100073 5.24898461 5.147…
S5	F	Placebo	[8.5005141 8.44574497 8.39307401 8.34218214 8.28886396 8.22802685 8.16481577 8.10375699 8.05436549 8.02071333 7.98910157 7.94398614 7.89093088 7.84715347 7.81491101 7.7713482 7.70189515 7.60633257 7.49449579 7.3805207 7.27367259 7.18094755 7.10875002 7.05636549 7.01750892 6.98140436 6.93386434 6.86409024 6.77037485 6.65814086 6.53546301 6.41465663 6.30676894 6.21166939 6.11775752 6.01567902 5.903…
S5	F	Placebo	[7.94590187 7.9348102 7.92845833 7.91438152 7.89945482 7.88678785 7.87264099 7.85217413 7.81800048 7.7684085 7.7049122 7.63180333 7.56127229 7.51786058 7.50235567 7.48510667 7.44035946 7.36276435 7.26509457 7.16294659 7.06012103 6.95268038 6.8419866 6.73464651 6.63525525 6.54168053 6.44723351 6.34571376 6.23604232 6.1232679 6.01427084 5.91229563 5.81721609 5.72517026 5.6299462 5.52910332 5.422994…
S5	F	Placebo	[8.0394359 7.98852092 7.93008213 7.86519282 7.79367315 7.72820306 7.68010329 7.65574195 7.63941713 7.61727921 7.59110842 7.56974762 7.55844938 7.55680705 7.54361505 7.48961887 7.38631905 7.24784907 7.09861674 6.95611979 6.83031627 6.72598264 6.63769716 6.55094486 6.45213738 6.33770225 6.21301577 6.08380167 5.95405144 5.82541068 5.69821656 5.57576186 5.4629466 5.36140461 5.26912879 5.18447621 5.10…
S5	F	Placebo	[8.83506725 8.79430758 8.74297786 8.68260259 8.61738468 8.55658969 8.50679931 8.47048587 8.43197944 8.38212324 8.32569481 8.26878596 8.21022895 8.15573014 8.11808166 8.09063271 8.04333223 7.9609858 7.8476136 7.71922353 7.59829253 7.49898878 7.41974511 7.34976648 7.27536256 7.19278101 7.11195223 7.04303031 6.98780135 6.9392553 6.88460193 6.81713922 6.73893014 6.65455289 6.56305019 6.46053739 6.342…
S5	F	Placebo	[7.91544714 7.90020447 7.88653334 7.86705097 7.8450778 7.81173976 7.77715208 7.75297389 7.73697922 7.71855059 7.69076821 7.65483289 7.61200628 7.57158681 7.54579613 7.52727176 7.4915521 7.42296186 7.32580974 7.2137611 7.10114226 6.99877682 6.91260355 6.84293314 6.7830647 6.72741301 6.67509706 6.62298053 6.56794761 6.50936957 6.44789099 6.38384568 6.31457176 6.23749243 6.1507833 6.05346872 5.94569…
S5	F	Placebo	[8.92984435 8.88420357 8.82165285 8.7530095 8.67948143 8.60542533 8.54164315 8.48587376 8.43290619 8.37610036 8.30461647 8.21788317 8.12542098 8.03389955 7.95209583 7.89003914 7.84030027 7.78064628 7.70104505 7.6072534 7.51057796 7.4268831 7.35822564 7.29529251 7.23135631 7.16195196 7.08418994 7.00005611 6.91167859 6.82231714 6.74151795 6.67600443 6.62344382 6.57746739 6.53307656 6.48488788 6.424…
S5	F	Scopolamine	[8.58763985 8.54848987 8.48484208 8.41344164 8.34860182 8.29165182 8.23853874 8.18986935 8.15109061 8.11468321 8.07493618 8.03128895 7.98470982 7.93634779 7.88254646 7.81209153 7.7210788 7.61516576 7.50306614 7.39680853 7.30800352 7.24548359 7.21344459 7.20782012 7.21075121 7.19074092 7.12624099 7.01675276 6.87575306 6.7202347 6.56851965 6.43620701 6.32672782 6.23362395 6.14720789 6.05880963 5.96…
S5	F	Scopolamine	[8.04962755 8.02853844 7.9938666 7.9532585 7.92166673 7.89837349 7.87487156 7.85532223 7.83453634 7.79980896 7.75429824 7.69887377 7.63861098 7.58441857 7.53571564 7.48189221 7.41827831 7.34545637 7.26204957 7.17423612 7.0881547 6.99684772 6.89193838 6.78554384 6.69307197 6.60939389 6.51970215 6.41821462 6.30757743 6.1915417 6.07642517 5.96886642 5.86826961 5.76739846 5.66330816 5.55913079 5.4558…
S5	F	Scopolamine	[7.98500551 7.92645066 7.86625207 7.80157693 7.74197092 7.6952773 7.66565352 7.65050629 7.64177205 7.63551125 7.63691598 7.64396814 7.64468621 7.62756979 7.58087686 7.49432188 7.37387709 7.2366024 7.10198486 6.9837896 6.88408482 6.79694885 6.71231516 6.62439404 6.52635724 6.40988184 6.27448948 6.12970386 5.98756066 5.85081016 5.71837342 5.59229751 5.47743894 5.37677562 5.28941609 5.21420642 5.147…
S5	F	Scopolamine	[8.80466491 8.78741425 8.74600854 8.6955114 8.65524743 8.61941418 8.57963853 8.5349373 8.48739239 8.43624921 8.37730247 8.31714536 8.26595644 8.22482737 8.18557898 8.13384722 8.06031529 7.96416201 7.85294633 7.73892337 7.63240804 7.54444003 7.47342817 7.40500309 7.33131805 7.25170084 7.17013019 7.08981824 7.01190122 6.9377685 6.86623004 6.79343972 6.71749737 6.63887167 6.55506991 6.45923303 6.343…
S5	F	Scopolamine	[8.06251285 8.02701998 7.99448489 7.96117202 7.92732717 7.8976505 7.86570252 7.8303205 7.79361654 7.75918965 7.72317163 7.68323633 7.6405785 7.60560087 7.57868697 7.55040005 7.50808237 7.4383062 7.34374474 7.23727991 7.13272104 7.03941798 6.95691958 6.88078107 6.81158751 6.75046714 6.69184528 6.62882811 6.5627277 6.49763379 6.43412825 6.37067814 6.30670207 6.23789581 6.15813453 6.06818589 5.97042…
S5	F	Scopolamine	[8.30154095 8.25123355 8.19542726 8.14737082 8.10669193 8.05428277 7.99452885 7.93581706 7.88107415 7.82544572 7.75742725 7.6847909 7.62019304 7.56052347 7.50487266 7.45585354 7.40701942 7.34645188 7.27051921 7.18048617 7.08483349 6.99693658 6.92258325 6.85723294 6.79205654 6.7235112 6.65111796 6.5703646 6.47832546 6.38049974 6.28629767 6.20129808 6.12550031 6.05813659 5.99676223 5.93376846 5.859…
S6	F	Placebo	[8.49370447 8.44313789 8.38112887 8.31986012 8.25659601 8.21101528 8.20518648 8.2208424 8.22270178 8.18746877 8.10803761 7.98771601 7.84266745 7.69972721 7.58151155 7.49482391 7.41697189 7.32671363 7.22650272 7.13099723 7.0537411 6.99405837 6.94318519 6.89567478 6.84335658 6.77988594 6.71018484 6.64089975 6.57196125 6.50233184 6.43343878 6.36762628 6.30448347 6.24082229 6.17409453 6.09958912 6.01…
S6	F	Placebo	[7.7909205 7.74425806 7.69542143 7.66536317 7.65864248 7.65320816 7.65541567 7.66966265 7.67145596 7.63894114 7.56646819 7.45508462 7.31580917 7.1700088 7.04038343 6.93700586 6.85253386 6.77259809 6.6951286 6.62894749 6.5748672 6.52758411 6.48266047 6.43702375 6.39358299 6.35342539 6.30872604 6.25192389 6.18112664 6.099899 6.01586608 5.93550465 5.85952132 5.78612484 5.71324792 5.63666101 5.550809…
S6	F	Placebo	[7.9163486 7.88554301 7.86365101 7.85088742 7.84022808 7.83151126 7.84361395 7.88811841 7.93491174 7.94668611 7.89568824 7.76969386 7.58005352 7.36128155 7.17129176 7.04571782 6.95735728 6.86798669 6.76108391 6.6445969 6.54511998 6.47219993 6.41105391 6.3536592 6.30275949 6.25422685 6.20059764 6.14167732 6.07583471 5.99707187 5.90639527 5.81390526 5.72924708 5.65455462 5.5885458 5.52727092 5.4609…
S6	F	Placebo	[9.29053651 9.24319446 9.17838466 9.09256358 8.99588143 8.90789196 8.83923699 8.78462188 8.72802112 8.65791283 8.57334047 8.47569168 8.36857835 8.25758118 8.15248473 8.05747617 7.96164445 7.85672022 7.7507517 7.64876208 7.55230598 7.46657776 7.40139614 7.36431304 7.34035197 7.30350859 7.24131017 7.15624099 7.05667129 6.95420157 6.86294583 6.79496324 6.7478489 6.71278435 6.68442377 6.65704058 6.62…
S6	F	Placebo	[8.57571717 8.51429704 8.45089615 8.37815132 8.3022562 8.23125759 8.1719194 8.12777301 8.08590703 8.02671207 7.93815872 7.82776397 7.71336228 7.61153736 7.53372033 7.47616299 7.41911135 7.34448672 7.254405 7.16978978 7.10440851 7.05282477 7.00634931 6.95967255 6.90967934 6.8546269 6.79236674 6.72084821 6.64229848 6.56332074 6.48997209 6.41991425 6.35047412 6.28296764 6.2147705 6.14111452 6.057601…
S6	F	Placebo	[8.43686377 8.38257634 8.31287698 8.23132651 8.14614801 8.06526445 7.99406777 7.93149071 7.87656709 7.81090851 7.71857598 7.60509747 7.4874282 7.3802946 7.28523941 7.19610906 7.11293913 7.03653287 6.9651073 6.89923126 6.84414302 6.80105814 6.76341531 6.73001891 6.69826897 6.65991395 6.61184534 6.55710782 6.49766714 6.4371856 6.38005428 6.3268933 6.27548109 6.22329342 6.16972364 6.11395606 6.05116…
S6	F	Placebo	[9.56120226 9.4701519 9.37799684 9.2796778 9.17424238 9.0661387 8.95743763 8.84727481 8.72900148 8.60023357 8.47219913 8.34848765 8.22141838 8.08518211 7.9443636 7.80726868 7.67764679 7.55155107 7.42292671 7.29120825 7.16286465 7.04162937 6.92753377 6.8185007 6.71316365 6.60872009 6.50290797 6.39722363 6.28992272 6.17886605 6.06516103 5.95041676 5.83453499 5.71768535 5.60160853 5.490245 5.3868195…
S6	F	Placebo	[8.04519224 8.02716226 8.0051366 7.98273418 7.95713778 7.95033152 8.01010118 8.11735032 8.20125226 8.20543181 8.11125898 7.93194966 7.69935826 7.46833685 7.30046046 7.2002653 7.11264372 6.99603314 6.84812362 6.70190386 6.58918507 6.50350874 6.43106346 6.373911 6.32710914 6.27515611 6.21036688 6.1333504 6.04160416 5.92826912 5.79075589 5.63735591 5.4862756 5.35662043 5.25979239 5.18536538 5.104188…
S6	F	Scopolamine	[8.86929154 8.83421109 8.78449714 8.72232911 8.65919994 8.60048947 8.54090308 8.47994623 8.42508497 8.37508283 8.32690385 8.27795421 8.22163391 8.14987544 8.06454876 7.96789579 7.86347837 7.76032679 7.66578253 7.58016136 7.50001657 7.42482745 7.35467674 7.28193975 7.19964679 7.10783657 7.00777594 6.90161583 6.79367347 6.69105481 6.59983727 6.5201301 6.44537877 6.36836347 6.28560885 6.19656545 6.1…
S6	F	Scopolamine	[8.22798256 8.15548475 8.08338006 8.02600699 7.98667793 7.95224574 7.91333516 7.8721013 7.82582827 7.77714724 7.727417 7.6746569 7.61047669 7.52461949 7.41504646 7.30016976 7.20390162 7.13033286 7.06567037 7.00340422 6.94636961 6.89232086 6.83269547 6.76637804 6.70103577 6.63410286 6.55644986 6.46413638 6.36095359 6.2550789 6.15222924 6.05445294 5.96372022 5.87804945 5.79091817 5.69771972 5.59651…
S6	F	Scopolamine	[8.41078645 8.33249967 8.24881507 8.1612781 8.07371585 7.99196851 7.91975415 7.86000354 7.81444179 7.79450213 7.80885599 7.83133469 7.8206188 7.74873249 7.6145654 7.43977239 7.25615404 7.09199889 6.95756341 6.84726342 6.75126101 6.66818505 6.60088832 6.54652914 6.49432269 6.43070302 6.35088571 6.26139833 6.17075428 6.0827466 5.99556545 5.90728875 5.82311855 5.74803384 5.67887955 5.61060291 5.5367…
S6	F	Scopolamine	[9.49570049 9.45215008 9.3954613 9.32719311 9.24601894 9.16123107 9.07811207 8.99772272 8.92293868 8.84786229 8.77061968 8.69220418 8.61622687 8.54656141 8.4781498 8.40274942 8.31586789 8.22062046 8.1264337 8.03926947 7.9639342 7.89578676 7.82737903 7.76182435 7.7010085 7.63180205 7.54232899 7.43091896 7.30358629 7.1760674 7.06337768 6.96881735 6.89052718 6.82496518 6.77107711 6.72715908 6.687470…
S6	F	Scopolamine	[8.91513872 8.87390065 8.82020814 8.75632191 8.68718497 8.61584333 8.54295411 8.47349146 8.41330833 8.35152172 8.28530188 8.21807637 8.14661658 8.07187472 7.998336 7.92301723 7.84247666 7.75516269 7.66424951 7.57594974 7.49390283 7.42099633 7.35784419 7.29759882 7.23086023 7.15157924 7.05888323 6.95720965 6.8532832 6.75408547 6.6626525 6.57770362 6.49714438 6.41945309 6.34048648 6.25626252 6.1663…
S6	F	Scopolamine	[8.48369168 8.44088834 8.39186636 8.34313088 8.29171072 8.22821218 8.16721772 8.10947511 8.04727366 7.97675008 7.90120815 7.82549858 7.75228054 7.68487636 7.62568551 7.56529018 7.4989032 7.42751638 7.35538623 7.28725295 7.22008505 7.15165569 7.08546729 7.02392704 6.96798893 6.91230258 6.84783057 6.77350556 6.69553163 6.61840878 6.54294463 6.46931155 6.39856828 6.33006517 6.26403589 6.20086118 6.1…
S6	F	Scopolamine	[8.48367561 8.48491155 8.49454053 8.49187792 8.46886266 8.43858481 8.41067836 8.37924186 8.3322192 8.26602629 8.19172124 8.11827803 8.0414442 7.95451071 7.85885586 7.76118039 7.67080603 7.59146057 7.52252483 7.46789023 7.43869436 7.4294659 7.41424351 7.38090569 7.33053994 7.26278322 7.17562683 7.07369474 6.96668329 6.86687366 6.78382387 6.718025 6.66254584 6.60825597 6.55276176 6.49586247 6.43551…
S6	F	Scopolamine	[8.39408977 8.32748902 8.25924696 8.19682617 8.13661002 8.07985929 8.02639887 7.98071274 7.94367451 7.91412075 7.89588237 7.88335879 7.84699739 7.76260381 7.6332757 7.48063403 7.32510444 7.17816027 7.04227599 6.91645994 6.80157816 6.69940302 6.61757882 6.55272901 6.48657093 6.40425219 6.30653737 6.20444253 6.10341029 5.99820536 5.88223559 5.75627875 5.62913913 5.51105103 5.40543825 5.30721041 5.2…
S7	M	Placebo	[9.46062233 9.4594685 9.43477921 9.3934363 9.33751994 9.26665077 9.18792458 9.10843325 9.03393013 8.97398649 8.93709758 8.9132386 8.8872517 8.85230979 8.80537246 8.74654459 8.67528462 8.59585276 8.51546373 8.43613639 8.3581653 8.28091992 8.20872646 8.14912507 8.09672539 8.03719839 7.95747511 7.85193761 7.72365123 7.58210199 7.43801094 7.29801909 7.16248753 7.02796756 6.89360559 6.76189546 6.63271…
S7	M	Placebo	[9.79126234 9.75291674 9.6897713 9.60998705 9.52370962 9.43015553 9.34019764 9.25812779 9.17992818 9.10660402 9.04325153 8.99105795 8.95104309 8.91346427 8.8620876 8.79107772 8.70425874 8.61958243 8.55894442 8.5290039 8.52010247 8.51386261 8.49542188 8.45923043 8.40586939 8.33388169 8.2361612 8.10680297 7.9484627 7.77636066 7.6086108 7.45390172 7.31068115 7.17536767 7.04695164 6.92550352 6.805883…
S7	M	Placebo	[8.17488713 8.16360956 8.14629605 8.12160729 8.0860924 8.04945324 8.01077043 7.96835529 7.92423018 7.88674991 7.86512232 7.8509532 7.83165522 7.80366942 7.76194359 7.7084706 7.64489202 7.57626042 7.5155395 7.472362 7.44638018 7.42558291 7.39296947 7.34352055 7.27714745 7.19105546 7.08263562 6.95297629 6.81257838 6.67643845 6.55484963 6.44593247 6.34566806 6.25228615 6.15778415 6.05327568 5.934666…
S7	M	Placebo	[9.18176105 9.12339649 9.06139331 8.9945732 8.92099668 8.85254764 8.79738373 8.74949024 8.7063433 8.66996294 8.63105544 8.58562843 8.5325943 8.46998255 8.39611207 8.31318117 8.22778735 8.15427821 8.10405446 8.07037584 8.03809925 7.99671123 7.94277151 7.87990417 7.81124283 7.73616926 7.65154722 7.55031935 7.42832834 7.29256132 7.15658776 7.02943275 6.91018779 6.79252211 6.67297343 6.55298806 6.429…
S7	M	Placebo	[9.41162731 9.35903859 9.29497851 9.2187854 9.13501608 9.0571545 8.99536469 8.94484897 8.89240999 8.8435767 8.8013261 8.75533424 8.70007215 8.63204644 8.54444291 8.43055744 8.29054385 8.1347671 7.9844223 7.85249191 7.74009728 7.64368509 7.55826446 7.48464269 7.41808403 7.34353567 7.24553201 7.10953906 6.92848449 6.70944353 6.47182585 6.23885818 6.02871648 5.84480828 5.67816098 5.51907767 5.358998…
S7	M	Placebo	[8.0293051 8.01020595 7.98758102 7.94893412 7.90199925 7.86736112 7.84462784 7.82630417 7.80015819 7.77527221 7.76128019 7.74563557 7.72145384 7.68911967 7.64261113 7.57569149 7.49214068 7.40354801 7.32962061 7.28231579 7.25389909 7.2295265 7.20109015 7.17058396 7.12937375 7.06601728 6.97404847 6.85028151 6.70043428 6.54399394 6.40261252 6.28123686 6.17385346 6.07420956 5.97319736 5.86258365 5.73…
S7	M	Placebo	[9.77499767 9.74479678 9.6876812 9.60764964 9.5112202 9.40869217 9.30528592 9.2003648 9.09523653 8.99969527 8.92867127 8.8721643 8.81673768 8.7606474 8.70522758 8.65044305 8.59370674 8.53122036 8.46041599 8.38105771 8.29004393 8.18614558 8.07543558 7.97089572 7.88085217 7.80124714 7.72345765 7.64042424 7.55034924 7.45537697 7.35964914 7.26415787 7.16664862 7.06589491 6.96054358 6.8526037 6.743024…
S7	M	Placebo	[8.19699939 8.18131216 8.16534366 8.14955461 8.12501469 8.08726335 8.04075912 7.9884668 7.93002059 7.86832604 7.8102793 7.75498085 7.68987692 7.61610105 7.5459224 7.48063268 7.4151975 7.34905168 7.28355396 7.22231586 7.1646495 7.10553224 7.03995222 6.96652252 6.88875203 6.81150348 6.73704994 6.66452202 6.58953312 6.50648568 6.41543141 6.32139429 6.22721167 6.13376744 6.0418772 5.94845182 5.849013…
S7	M	Placebo	[9.64494611 9.61238588 9.54455125 9.4584646 9.36848923 9.2837546 9.20733468 9.13846005 9.06860721 8.99226934 8.90952365 8.82302453 8.74167432 8.67424575 8.61869434 8.56365066 8.49839874 8.41968603 8.3382765 8.26835706 8.21536899 8.17830637 8.15137435 8.12764686 8.1110828 8.09916974 8.07650685 8.0212071 7.91813618 7.76865033 7.59370591 7.42928078 7.30426007 7.21989939 7.15657091 7.09327813 7.01506…
S7	M	Placebo	[8.49278101 8.441545 8.38088058 8.31223899 8.2426172 8.17244284 8.10346164 8.03690132 7.96864418 7.89655153 7.82467616 7.75042197 7.67663204 7.60886408 7.54744262 7.49010306 7.4313555 7.36935392 7.30780748 7.25842285 7.23286352 7.22461001 7.20638398 7.15902352 7.09377985 7.0311956 6.9769848 6.91436919 6.82459499 6.70469219 6.56614621 6.42605894 6.29870339 6.19129299 6.09949985 6.01083232 5.911750…
S7	M	Scopolamine	[9.6441533 9.6343773 9.6157365 9.60294298 9.586447 9.54801682 9.48520403 9.41179409 9.33679466 9.26656552 9.2000578 9.1211176 9.03503883 8.9509177 8.86652763 8.77376968 8.67122776 8.56840412 8.46980054 8.37190232 8.27167848 8.17167929 8.07452029 7.98475979 7.90448808 7.82795642 7.74720783 7.65463573 7.54824543 7.43098923 7.31356143 7.20617524 7.10834561 7.01251807 6.9108471 6.8037858 6.6970602 6.…
S7	M	Scopolamine	[10.02721228 10.04818387 10.05094911 10.00812516 9.91980604 9.82142237 9.72380471 9.61890859 9.5112219 9.39544175 9.27137172 9.15380391 9.04770697 8.9481985 8.85463437 8.76643412 8.68325165 8.60937406 8.54053723 8.46773902 8.40021131 8.34688871 8.30280706 8.26198712 8.21491179 8.14973858 8.05689415 7.93459774 7.79177751 7.64426524 7.50324684 7.37571134 7.26242769 7.1565849 7.0507764 6.94565234 6.…
S7	M	Scopolamine	[8.45387279 8.45956448 8.45301145 8.43477216 8.40561962 8.36665597 8.32040493 8.25286017 8.16707656 8.07526879 7.99432727 7.94650111 7.92211985 7.88526167 7.82372731 7.74475152 7.66644242 7.59770264 7.53462214 7.47429566 7.41887888 7.36491793 7.29998725 7.22447222 7.14624489 7.06336693 6.96374465 6.84502129 6.71699774 6.59158122 6.47566079 6.36846968 6.27170416 6.18937679 6.11471384 6.03770228 5.…
S7	M	Scopolamine	[9.39750658 9.35337911 9.30382475 9.2507591 9.19673318 9.15278326 9.12251534 9.08647553 9.04038802 8.99593583 8.94942057 8.88864132 8.82384865 8.76392538 8.69868326 8.62109381 8.53739634 8.45492766 8.38038768 8.31409972 8.24672619 8.16873121 8.06733313 7.94235915 7.81935231 7.71592679 7.61973843 7.51125836 7.38155222 7.2361086 7.08996476 6.95489961 6.83508145 6.72904181 6.63195506 6.53392666 6.42…
S7	M	Scopolamine	[9.84015056 9.85749085 9.8363104 9.77284242 9.68782701 9.61766639 9.55857285 9.50207606 9.44788375 9.39249594 9.33758598 9.28721287 9.23355599 9.170851 9.0997581 9.01072231 8.89729943 8.77223779 8.6517469 8.550131 8.47817442 8.41665315 8.34107664 8.25641305 8.1817172 8.11418543 8.0314296 7.91799921 7.77090928 7.59902351 7.41710778 7.23992276 7.08413963 6.96398494 6.87398529 6.79064067 6.69340846 …
S7	M	Scopolamine	[8.45652581 8.46536061 8.45589334 8.41908914 8.36051084 8.30479031 8.26653224 8.21855057 8.1462738 8.06618876 7.99690566 7.93743593 7.88901843 7.83671441 7.77058542 7.68765896 7.59335054 7.50513826 7.43452884 7.38568025 7.35280104 7.31462949 7.25078135 7.16661713 7.08006703 6.99566006 6.90058148 6.78328374 6.64475224 6.49610954 6.34983087 6.21501813 6.09720663 5.99723657 5.90881329 5.81829097 5.7…
S7	M	Scopolamine	[10.08145936 10.05432753 10.01179595 9.9459862 9.85791788 9.75885316 9.68001704 9.62360742 9.55582669 9.48272446 9.4166681 9.36480841 9.33074302 9.29675135 9.24526207 9.18165515 9.10962433 9.02400738 8.92682047 8.82889491 8.7375149 8.6543891 8.58139309 8.50833265 8.42370128 8.33029875 8.22628179 8.10449252 7.96294553 7.8127557 7.67441107 7.5533794 7.43680696 7.32042577 7.20931578 7.11072751 7.028…
S7	M	Scopolamine	[8.89520279 8.89385295 8.88507523 8.87319578 8.84934035 8.80747146 8.75551703 8.7061291 8.65233464 8.57026999 8.4627405 8.35007897 8.25310877 8.16895576 8.08191287 7.98951196 7.8987572 7.81015163 7.72899894 7.66959669 7.63767952 7.62274292 7.60264019 7.56539797 7.51406591 7.45660423 7.38580164 7.29213275 7.18148966 7.06427217 6.94213514 6.81708524 6.69467259 6.57476605 6.45948651 6.3557556 6.2619…
S7	M	Scopolamine	[9.81359613 9.79632839 9.77649022 9.74066695 9.68474002 9.62181938 9.56113661 9.49620381 9.41568375 9.33299301 9.24680576 9.15950439 9.07511782 8.99116581 8.91742636 8.86395932 8.82312585 8.7823337 8.73499088 8.69915539 8.70412451 8.73852943 8.76762574 8.76365467 8.7139543 8.62046187 8.499542 8.36527315 8.21351099 8.03713523 7.84513974 7.66122519 7.51361929 7.41115966 7.3403854 7.27398983 7.19084…
S7	M	Scopolamine	[8.82099016 8.80627971 8.79604102 8.77964072 8.74044078 8.68775875 8.63178967 8.5820422 8.53032218 8.46117379 8.38184054 8.30427068 8.24304173 8.19042852 8.13226546 8.0670284 8.00280059 7.94190953 7.88816009 7.85130526 7.84821564 7.87961979 7.90074562 7.8759629 7.80995238 7.72657576 7.63450139 7.52193065 7.38531181 7.24005433 7.10129701 6.96971484 6.84450343 6.72441021 6.607995 6.49461568 6.37658…
S9	F	Placebo	[9.01279454 8.97324814 8.92481074 8.88069287 8.83785015 8.79612109 8.75753082 8.71926057 8.6711362 8.60068385 8.51097284 8.41500604 8.3213648 8.23883091 8.16787263 8.10068449 8.03297301 7.96098485 7.88513025 7.81084743 7.74415579 7.69401368 7.65954329 7.63223697 7.60155932 7.55680372 7.48984603 7.40110422 7.29629881 7.18510192 7.08384226 7.00359618 6.9396739 6.88053787 6.81684721 6.74395872 6.661…
S9	F	Placebo	[7.59799536 7.56555331 7.51910258 7.47496809 7.43861505 7.39769649 7.34693322 7.29435078 7.25249029 7.2192968 7.17276466 7.09695714 7.00096542 6.90777903 6.83638532 6.78109456 6.72251445 6.64895284 6.56122345 6.46405359 6.36401855 6.26775127 6.17726602 6.09461246 6.02248987 5.96136008 5.90139316 5.83453336 5.76073788 5.68182274 5.6013639 5.52526251 5.45743955 5.3978608 5.34256247 5.28453227 5.218…
S9	F	Placebo	[8.71040463 8.67405583 8.62368091 8.55614123 8.47989024 8.40922654 8.3463783 8.28097213 8.20388604 8.11479632 8.02269389 7.93527366 7.86169196 7.8039509 7.75673058 7.70787833 7.6463869 7.57206606 7.48680639 7.39294755 7.29863566 7.21171481 7.13427594 7.06750909 7.01537961 6.97527295 6.93476846 6.88172728 6.81432969 6.73648588 6.65474176 6.5796243 6.51932598 6.47513904 6.4437012 6.41804827 6.39343…
S9	F	Placebo	[8.76124436 8.70544777 8.63365371 8.56097685 8.50143751 8.45269297 8.39594998 8.32903573 8.26607512 8.20637744 8.14306644 8.07785185 8.00992345 7.94102258 7.87545781 7.81046023 7.7435608 7.67356684 7.59818938 7.52056246 7.4493071 7.39620512 7.36534263 7.34603378 7.32205714 7.28434114 7.22943798 7.15158063 7.04826339 6.92717455 6.80288349 6.6887583 6.59076033 6.50696685 6.43077173 6.35587876 6.275…
S9	F	Placebo	[8.83164272 8.77590306 8.70876866 8.64008081 8.57793006 8.52666974 8.47289813 8.40675703 8.33113723 8.25201725 8.17495598 8.10292727 8.03667474 7.97525713 7.914461 7.84549354 7.76332859 7.66961534 7.5699823 7.47145932 7.38227647 7.31342483 7.26756995 7.23343331 7.19608376 7.1500463 7.09513537 7.0255394 6.9363695 6.83350272 6.72909291 6.634166 6.55634734 6.4965772 6.44860409 6.40141382 6.3457614 6…
S9	F	Placebo	[9.06329304 8.99296731 8.90837299 8.82281591 8.74063508 8.65909437 8.57637621 8.48752894 8.38900301 8.28850407 8.19664558 8.11793881 8.05905164 8.01853861 7.97952825 7.92867017 7.86285191 7.78626811 7.70640681 7.62432636 7.53815214 7.45014406 7.36560962 7.29649935 7.25135793 7.22344494 7.19377387 7.14537427 7.07491727 6.99302313 6.91395005 6.84931648 6.80468136 6.7780249 6.76182837 6.75076985 6.7…
S9	F	Scopolamine	[9.19852273 9.17219355 9.13672674 9.10050021 9.07470593 9.05488338 9.0263218 8.97877021 8.91753596 8.84949417 8.7707204 8.68002409 8.58644771 8.49956749 8.41667285 8.33517691 8.25056266 8.15811673 8.06018547 7.96539065 7.88510555 7.82427605 7.77344599 7.71952217 7.65661221 7.58553988 7.50783557 7.42236499 7.32839741 7.228104 7.12954854 7.04287008 6.97232218 6.91055768 6.84792726 6.7781672 6.69838…
S9	F	Scopolamine	[7.59863057 7.59224272 7.57539447 7.54322231 7.50809661 7.48653411 7.4726603 7.45575703 7.43156669 7.39311847 7.34269753 7.2889214 7.23216996 7.16434779 7.0929426 7.03235668 6.98633684 6.93435938 6.85391332 6.74617204 6.62735651 6.50746668 6.38708276 6.26651595 6.15197348 6.05184054 5.96877251 5.8945774 5.82086419 5.74673343 5.6722243 5.59798405 5.52748458 5.463771 5.40343573 5.33769124 5.2597665…
S9	F	Scopolamine	[8.82203195 8.77579363 8.71674491 8.6495366 8.59268747 8.55516703 8.52627992 8.49460314 8.4562558 8.40190325 8.32684031 8.24136101 8.15746838 8.07931997 8.0061144 7.93318364 7.85811102 7.77745059 7.68444272 7.58098787 7.48125554 7.40056922 7.33515558 7.26905192 7.19144484 7.10438162 7.02170155 6.95062135 6.88262794 6.80964199 6.7333765 6.65861168 6.59117416 6.53471669 6.48910427 6.45405166 6.4253…
S9	F	Scopolamine	[8.92630707 8.90066235 8.86480682 8.81984939 8.76828522 8.70782358 8.64784118 8.59509719 8.54137625 8.48270531 8.41958258 8.35415145 8.28834735 8.22435683 8.15956659 8.09296622 8.0253681 7.95250069 7.87298394 7.78768579 7.70204819 7.62535299 7.5591231 7.49725481 7.4330832 7.36355102 7.28807375 7.20772113 7.12129545 7.02495919 6.91786123 6.80633336 6.6989424 6.59965015 6.510605 6.42978747 6.349362…
S9	F	Scopolamine	[9.0723474 9.0417033 9.00489841 8.96446074 8.92053265 8.86822265 8.81056587 8.75387106 8.69539719 8.62908614 8.55426779 8.46916197 8.37889067 8.2907737 8.20565941 8.12027679 8.03557188 7.94950936 7.85849343 7.76253656 7.67013693 7.59212322 7.52536426 7.46049518 7.39020138 7.31107651 7.22412361 7.13419685 7.04229764 6.94648492 6.84754253 6.74801636 6.65613023 6.5819196 6.52532497 6.47558992 6.4202…
S9	F	Scopolamine	[9.12554783 9.05249377 8.96463458 8.8763037 8.79286298 8.71997336 8.66527029 8.62237957 8.57839689 8.52875524 8.4620948 8.38068988 8.30257448 8.23795903 8.17960699 8.11602266 8.04818098 7.97803865 7.90319367 7.82548825 7.75027773 7.67503924 7.59210602 7.50452685 7.41853464 7.3364063 7.25786939 7.18066024 7.10381734 7.02814452 6.95548318 6.88722741 6.82545945 6.77641191 6.74408863 6.72773923 6.720…
S10	F	Placebo	[7.41610563 7.40772899 7.3965922 7.37141014 7.32754197 7.27235068 7.21186742 7.14845378 7.0862263 7.03179573 6.98665684 6.94557051 6.90710748 6.8699548 6.83286535 6.78817052 6.7283399 6.64994557 6.55899496 6.46200131 6.36263526 6.26412264 6.16938065 6.07759568 5.98971394 5.90740566 5.82729945 5.74760049 5.67081476 5.59882442 5.53076503 5.46375983 5.39733388 5.33275723 5.27064363 5.21119814 5.1491…
S10	F	Placebo	[7.79956404 7.76257495 7.71450403 7.65373109 7.59098809 7.52595328 7.45481598 7.37723853 7.30133656 7.24127738 7.19777855 7.15874191 7.10687094 7.03975483 6.96781025 6.89885786 6.8333847 6.77709788 6.73848731 6.7207231 6.71327623 6.7029681 6.67759576 6.63144672 6.5699203 6.50296892 6.43580752 6.37106308 6.3117616 6.25713587 6.20268762 6.14439391 6.08438789 6.02528711 5.96500919 5.90305403 5.83967…
S10	F	Placebo	[8.9292338 8.9268501 8.91433975 8.8878268 8.84500178 8.78389124 8.71290647 8.64239107 8.58254 8.53669003 8.49438356 8.44316267 8.37612089 8.2923518 8.19370264 8.08654616 7.97672899 7.8640454 7.74664695 7.62670401 7.51351655 7.41923889 7.35109824 7.30156248 7.25520481 7.19527073 7.11442908 7.018484 6.92116776 6.83473692 6.76302316 6.70305136 6.65030347 6.60334174 6.56384155 6.53028275 6.49678739 6…
S10	F	Placebo	[7.73198792 7.70473609 7.67218092 7.63448806 7.58864079 7.53360928 7.47099198 7.40425628 7.33431473 7.26641682 7.20491487 7.15222807 7.10559431 7.05382984 6.99346989 6.92119105 6.83678378 6.7523216 6.67756073 6.6103478 6.55021628 6.49618936 6.43969709 6.37210206 6.29622895 6.21813711 6.13680083 6.05279579 5.97364398 5.90567569 5.84872715 5.80187567 5.76469667 5.7328638 5.70172335 5.66698324 5.624…
S10	F	Placebo	[8.28324089 8.26087908 8.23088177 8.19024231 8.13549371 8.07796602 8.02396105 7.97835479 7.95080643 7.93750905 7.91476083 7.86619288 7.79238795 7.69473092 7.57500149 7.44522538 7.31793273 7.20185197 7.10117972 7.01370993 6.9383061 6.87551268 6.82653902 6.79135737 6.75821669 6.71181615 6.64509733 6.55781454 6.45349698 6.34170338 6.23661256 6.14846741 6.07663995 6.01639494 5.96872876 5.93405273 5.9…
S10	F	Placebo	[7.95291644 7.93820023 7.91555526 7.88519803 7.8415449 7.79803654 7.76434181 7.75075878 7.75007025 7.74916285 7.73916892 7.7193872 7.68679065 7.63502249 7.56429126 7.47793046 7.38310609 7.29221518 7.20640415 7.11733217 7.02323512 6.93676335 6.87357007 6.83435547 6.8073507 6.77842352 6.73234219 6.66562162 6.5872492 6.50758548 6.43206956 6.36493897 6.30999002 6.26745204 6.23413669 6.20569708 6.1745…
S10	F	Scopolamine	[7.51193532 7.52173837 7.51173347 7.48279821 7.45356684 7.42594968 7.38886332 7.33809675 7.27074832 7.19237637 7.11435527 7.04004535 6.96352259 6.8846543 6.80660338 6.73436506 6.66680021 6.59646423 6.51759365 6.42904552 6.3387088 6.25799523 6.18852123 6.12127532 6.04751795 5.96653795 5.88078866 5.79362675 5.71042952 5.63345638 5.56039535 5.48909617 5.42129085 5.35857316 5.29697025 5.23240868 5.16…
S10	F	Scopolamine	[7.82085859 7.79341269 7.75499758 7.70555033 7.65638824 7.60579267 7.56298959 7.52384622 7.47954397 7.43114914 7.38133236 7.32879866 7.27015809 7.20291209 7.13062353 7.0579194 6.99107086 6.93404023 6.88577767 6.84418275 6.80288302 6.76003082 6.71454371 6.66353645 6.60755713 6.54783915 6.48498699 6.41692314 6.34548469 6.27709478 6.21369776 6.15408565 6.09778227 6.04279801 5.98453103 5.92031747 5.8…
S10	F	Scopolamine	[8.9857444 8.95202243 8.91724457 8.87602973 8.83480838 8.81306041 8.80657733 8.79834325 8.77487852 8.72660088 8.65102581 8.55478206 8.4481927 8.33638559 8.22382264 8.1143469 8.00825452 7.90234151 7.80003865 7.70940662 7.63099012 7.56071282 7.49449431 7.42583564 7.34687061 7.25278782 7.14657431 7.03847871 6.94120502 6.86084638 6.79363665 6.73382688 6.68025167 6.63281251 6.58904944 6.54410044 6.491…
S10	F	Scopolamine	[7.75647743 7.72518883 7.68349581 7.64410675 7.60137336 7.56081823 7.52587196 7.49393757 7.46185222 7.42708724 7.3832952 7.33229873 7.28067876 7.22157095 7.14868977 7.06364522 6.97047271 6.87743472 6.79404581 6.71901656 6.64806911 6.58124808 6.51413071 6.43876689 6.3555204 6.26585848 6.17124547 6.07622516 5.98850492 5.91482942 5.85520448 5.80634808 5.76555606 5.72846167 5.68805625 5.64006664 5.58…
S10	F	Scopolamine	[8.25471667 8.21747448 8.17338651 8.12611963 8.08258239 8.0582136 8.04737028 8.04470213 8.05428871 8.06205463 8.04515694 7.99379328 7.9079119 7.79718838 7.67656616 7.55239785 7.43027373 7.31616246 7.2112717 7.11511484 7.02885831 6.95469037 6.89599831 6.85427783 6.82162896 6.78636652 6.73484063 6.65474033 6.54722099 6.42926604 6.3195571 6.22741757 6.15092766 6.08387418 6.02490577 5.97530827 5.9291…
S10	F	Scopolamine	[8.03800923 8.00431178 7.96942435 7.9344032 7.90740663 7.89148398 7.89256168 7.91915299 7.96477349 8.0070515 8.02101759 7.99935353 7.9521822 7.89237841 7.82587177 7.75465179 7.68090899 7.60035 7.50855563 7.40704841 7.30361878 7.20908324 7.12808399 7.05881386 6.99150742 6.91453191 6.82300753 6.72043114 6.61595711 6.51901017 6.43745987 6.37314869 6.3210661 6.27569087 6.23232718 6.18596734 6.1310516…
S11	M	Placebo	[8.79540556 8.77285695 8.73285055 8.67713656 8.61388978 8.54617562 8.4830053 8.42989527 8.3856245 8.34966114 8.31431781 8.27088821 8.21365182 8.14147233 8.06427279 7.9859131 7.90921966 7.8402248 7.7721594 7.6903061 7.58938562 7.47916166 7.37506511 7.28241619 7.19438795 7.10544471 7.01619109 6.92792929 6.8446726 6.77132661 6.70708194 6.64419797 6.57957691 6.51360079 6.44678968 6.38371521 6.3271115…
S11	M	Placebo	[8.17989326 8.16648849 8.15429946 8.12318204 8.07623039 8.03451732 8.00547323 7.97619078 7.9470932 7.93515143 7.93786789 7.93074794 7.89567326 7.84389592 7.79808456 7.75958146 7.72071003 7.6790948 7.63346333 7.58592588 7.53060418 7.45686009 7.36244059 7.25239176 7.13366955 7.01749049 6.91580873 6.83150121 6.75587449 6.68132609 6.60926512 6.54301715 6.48262817 6.42784908 6.37852166 6.33355246 6.28…
S11	M	Placebo	[8.23170391 8.20262524 8.16632705 8.11145342 8.04343387 7.97445529 7.91159835 7.85872638 7.82409078 7.82001983 7.82782086 7.81113019 7.75231504 7.66611774 7.58260592 7.51848363 7.47375662 7.43931539 7.40041142 7.3515354 7.28752494 7.20466122 7.10457069 6.9897475 6.86494992 6.73889595 6.62490296 6.5304066 6.4489407 6.37734072 6.31869641 6.27125089 6.22710753 6.18411912 6.14260471 6.09690654 6.0404…
S11	M	Scopolamine	[9.52888193 9.52726479 9.50736978 9.46998226 9.42465379 9.37531189 9.32652901 9.2784275 9.22644762 9.1729043 9.11847009 9.05853465 8.98357568 8.89013202 8.78979069 8.69353368 8.60452707 8.51422608 8.41383135 8.29939737 8.17597417 8.05628354 7.94641876 7.83976536 7.73356257 7.6284441 7.51852277 7.40978787 7.31918722 7.25534353 7.20074893 7.12557414 7.01573626 6.88228952 6.75260964 6.64566129 6.561…
S11	M	Scopolamine	[8.53040187 8.50129387 8.47971013 8.45136897 8.41042836 8.3734764 8.34879707 8.32513278 8.3074163 8.29176088 8.27417183 8.24801648 8.21466285 8.17844321 8.14003978 8.08957099 8.02185282 7.94105228 7.85545396 7.77394115 7.69041084 7.59643851 7.49388927 7.39121964 7.29012866 7.18792522 7.08824074 6.99808598 6.92044489 6.84964367 6.7759542 6.6938549 6.61137808 6.53734568 6.47450775 6.42150716 6.3689…
S11	M	Scopolamine	[8.40261824 8.37000363 8.33771576 8.2967668 8.25010572 8.22256801 8.2039428 8.17722886 8.15408209 8.154661 8.16409794 8.14920187 8.09453962 8.01262701 7.92734757 7.85194031 7.78377728 7.71588579 7.63909456 7.55518402 7.46347647 7.36175014 7.25616156 7.15371069 7.05752188 6.96285561 6.86059956 6.75378572 6.65483946 6.57173789 6.49855167 6.42792249 6.36069932 6.29799485 6.23773452 6.17502691 6.1036…
S12	M	Placebo	[8.55254625 8.50515203 8.4644391 8.43300309 8.40049438 8.36003731 8.31019051 8.25270733 8.19028799 8.12114442 8.03816803 7.93992552 7.83107498 7.71791468 7.60631129 7.49761062 7.39534924 7.30560817 7.22658071 7.16030461 7.11066817 7.08077142 7.06077168 7.03031736 6.97701662 6.90986248 6.84992547 6.80484824 6.76224402 6.7061327 6.63272386 6.55190107 6.4760192 6.41064735 6.3542935 6.30510434 6.2597…
S12	M	Placebo	[8.94278331 8.8760163 8.80973714 8.75358337 8.70095968 8.64757364 8.58696649 8.51794546 8.44224012 8.35827517 8.26200473 8.15338951 8.03916923 7.93044078 7.83655052 7.75582827 7.68377793 7.62175175 7.56550942 7.50784391 7.45313731 7.41415637 7.39422916 7.37302067 7.32795931 7.25893372 7.18934451 7.13916697 7.10123042 7.05350957 6.98609266 6.90590728 6.82431441 6.7470475 6.67172059 6.59380687 6.50…
S12	M	Placebo	[7.55201807 7.51999498 7.47681886 7.42455196 7.3636906 7.29383202 7.2206643 7.1507134 7.08226787 7.01442721 6.94811431 6.88283508 6.8094766 6.73480441 6.67396296 6.62548723 6.59056595 6.56780014 6.54020394 6.49644588 6.43433468 6.35715526 6.27661783 6.20355574 6.13776725 6.0716057 6.00327295 5.93902811 5.88356094 5.83149485 5.77775903 5.72260369 5.66974432 5.62044141 5.57052926 5.51607704 5.45447…
S12	M	Placebo	[9.00014641 8.9332445 8.84580199 8.74767894 8.64829255 8.55574278 8.48264771 8.42422099 8.36828075 8.30126752 8.21087399 8.09716159 7.97434048 7.85539007 7.74263131 7.64192848 7.55847835 7.48436788 7.39932617 7.29364863 7.18331758 7.09376455 7.03837001 7.00115227 6.96354859 6.92677014 6.90042199 6.87905236 6.84377458 6.7825075 6.69937613 6.61235626 6.53921073 6.48431147 6.44216745 6.40715045 6.37…
S12	M	Placebo	[9.31730444 9.24513275 9.15648048 9.06254585 8.96746601 8.88333111 8.81880968 8.77061964 8.72392227 8.66241063 8.5761564 8.46673223 8.35218634 8.24211514 8.13402825 8.0327003 7.94594536 7.86626297 7.77570639 7.67060269 7.57113754 7.50127562 7.4596526 7.42168779 7.38004576 7.34466883 7.32378903 7.30789949 7.27801294 7.22621757 7.15953635 7.09285919 7.03869608 7.00008584 6.97228925 6.94941289 6.929…
S12	M	Placebo	[7.57759305 7.5387662 7.50768863 7.47471299 7.43757083 7.39896275 7.35880766 7.31280784 7.25849436 7.20011152 7.13665048 7.07101742 7.0119368 6.95903112 6.91315581 6.87395484 6.83657569 6.79378611 6.73178857 6.64334131 6.54058285 6.44448655 6.37078239 6.32234249 6.28817628 6.25868352 6.22845251 6.1925082 6.15110385 6.10882151 6.06708986 6.02817026 5.99778158 5.97736996 5.96466385 5.95695226 5.947…
S12	M	Placebo	[8.51652639 8.4755955 8.43257154 8.39543582 8.36489762 8.32798145 8.27513874 8.20672961 8.12452492 8.0304878 7.92684958 7.81552141 7.69610347 7.5765511 7.46815999 7.37068693 7.27467136 7.17962682 7.08979616 7.00839481 6.93571715 6.87108131 6.81279414 6.75781922 6.70243109 6.64686951 6.59346218 6.54145431 6.48821291 6.42991711 6.36375602 6.29339961 6.22627656 6.16958665 6.12329107 6.08322678 6.044…
S12	M	Placebo	[8.21146724 8.15782963 8.09327229 8.04119485 8.00131594 7.9551109 7.89668391 7.82439526 7.737779 7.63896607 7.53225933 7.42252544 7.31373411 7.21228531 7.1268067 7.05749222 6.99520234 6.93332724 6.86556998 6.78349991 6.68785727 6.58928525 6.49760362 6.4129665 6.33370444 6.2638666 6.20322597 6.14546891 6.08726199 6.02670662 5.96079384 5.89166025 5.82560677 5.76768854 5.71438844 5.65953919 5.598578…
S12	M	Scopolamine	[8.57481641 8.54437217 8.51680213 8.48936193 8.4579508 8.43166122 8.41480206 8.39205607 8.34924435 8.28273304 8.19324156 8.08365633 7.96427082 7.84079878 7.71886073 7.6055096 7.50334743 7.41270373 7.32978926 7.25335193 7.18903077 7.14121352 7.105847 7.07112099 7.02436459 6.96423063 6.90317537 6.85018503 6.7989074 6.73499426 6.65279019 6.5632605 6.48279863 6.4165175 6.36016469 6.3112116 6.26502938…
S12	M	Scopolamine	[9.01074651 8.96533662 8.91288464 8.85630151 8.79782742 8.74406705 8.70402567 8.66340805 8.60462444 8.52316717 8.42293464 8.30888173 8.18754566 8.06345344 7.94290352 7.83679495 7.75408651 7.69617384 7.64752611 7.59049576 7.52633111 7.47309579 7.44057788 7.41494348 7.37508686 7.31379198 7.24362101 7.18139743 7.12858214 7.07036988 6.99529155 6.90864335 6.82457897 6.74908729 6.67890743 6.60775707 6.…
S12	M	Scopolamine	[7.63952493 7.59547143 7.55892571 7.51531918 7.45751693 7.38489318 7.31357106 7.25866011 7.21474296 7.16811008 7.10853098 7.0321527 6.94616684 6.86351953 6.79100474 6.72702925 6.67096564 6.62639205 6.59444962 6.56092852 6.50864012 6.43696365 6.35473852 6.27168184 6.19348283 6.12069252 6.05534724 5.99810851 5.94464856 5.89004945 5.83350167 5.77895842 5.72783399 5.67870633 5.62961706 5.57586374 5.5…
S12	M	Scopolamine	[9.01284583 8.97018426 8.90320067 8.81684089 8.72582367 8.63952569 8.56697125 8.52067627 8.48604262 8.44188374 8.37256591 8.27499478 8.15582976 8.02258545 7.88502337 7.75792545 7.65508466 7.57518489 7.49847743 7.4020811 7.2897313 7.19210495 7.13103355 7.0946949 7.06089932 7.02352875 6.98862477 6.95428927 6.90433822 6.82703417 6.72696038 6.62321038 6.53723178 6.47614631 6.43410977 6.40314686 6.373…
S12	M	Scopolamine	[9.32649377 9.28027878 9.20975384 9.12172979 9.03346907 8.95485086 8.89360848 8.86331914 8.84582189 8.81597075 8.75920579 8.67275694 8.56323808 8.44071634 8.31468009 8.1986001 8.09895009 8.00703866 7.9121044 7.80739944 7.70348676 7.62144044 7.56905764 7.53521755 7.50095624 7.46221448 7.42455563 7.38629279 7.33336252 7.25683718 7.16601442 7.08330802 7.02658163 6.99220068 6.96677414 6.94521473 6.92…
S12	M	Scopolamine	[7.61067082 7.5862544 7.55611297 7.51853064 7.48473844 7.45906624 7.43507456 7.41239158 7.39135254 7.3625179 7.32106718 7.26809134 7.20353757 7.1310994 7.05753611 6.98722845 6.92626896 6.87303782 6.81374763 6.73465414 6.63762847 6.5413261 6.46446885 6.40924629 6.36550652 6.32245283 6.27438778 6.2212049 6.16579184 6.11368637 6.07022817 6.03700016 6.01227245 5.99210704 5.97416722 5.9598349 5.945916…
S12	M	Scopolamine	[8.53016839 8.49941643 8.46609045 8.43512144 8.40937172 8.38155857 8.34220781 8.28120045 8.19473976 8.09008355 7.981178 7.87634514 7.771231 7.66013035 7.54717632 7.43965625 7.33569238 7.23388347 7.13670249 7.04883699 6.97459816 6.91114101 6.85309173 6.79644669 6.74063075 6.68522121 6.63043961 6.57613864 6.51949008 6.45659658 6.3869237 6.31410386 6.24516047 6.18657901 6.13920222 6.09827209 6.05735…
S12	M	Scopolamine	[8.2488553 8.2136735 8.17386629 8.13067984 8.09171438 8.05778953 8.0116958 7.94122228 7.84424918 7.73102912 7.61952173 7.51445712 7.41151449 7.30555692 7.202674 7.10895617 7.02042784 6.93939117 6.86795293 6.79800802 6.72247414 6.63767224 6.54618733 6.45678586 6.37594654 6.30882142 6.25500631 6.20313779 6.1428472 6.07557798 6.00738944 5.94145244 5.87841915 5.81941985 5.76493708 5.71079716 5.649761…

## Sheet: 2g
Fig 2g
% plac high	% scop high	% N.S.
6.97674	67.4419	25.5814
8.13953	69.7674	22.093
10.4651	75.5814	13.9535
9.30233	77.907	12.7907
9.30233	77.907	12.7907
8.13953	80.2326	11.6279
8.13953	83.7209	8.13953
9.30233	84.8837	5.81395
10.4651	84.8837	4.65116
11.6279	83.7209	4.65116
11.6279	84.8837	3.48837
11.6279	86.0465	2.32558
10.4651	83.7209	5.81395
10.4651	80.2326	9.30233
11.6279	76.7442	11.6279
10.4651	73.2558	16.2791
9.30233	77.907	12.7907
9.30233	77.907	12.7907
8.13953	77.907	13.9535
6.97674	79.0698	13.9535
8.13953	82.5581	9.30233
5.81395	86.0465	8.13953
10.4651	81.3953	8.13953
11.6279	80.2326	8.13953
13.9535	79.0698	6.97674
16.2791	75.5814	8.13953
16.2791	76.7442	6.97674
15.1163	70.9302	13.9535
16.2791	72.093	11.6279
12.7907	70.9302	16.2791
13.9535	68.6047	17.4419
12.7907	69.7674	17.4419
11.6279	68.6047	19.7674
6.97674	68.6047	24.4186
10.4651	68.6047	20.9302
10.4651	68.6047	20.9302
11.6279	66.2791	22.093
12.7907	66.2791	20.9302
13.9535	63.9535	22.093
16.2791	65.1163	18.6047
19.7674	66.2791	13.9535
20.9302	66.2791	12.7907
22.093	63.9535	13.9535
23.2558	63.9535	12.7907
24.4186	62.7907	12.7907
24.4186	66.2791	9.30233
19.7674	69.7674	10.4651
18.6047	67.4419	13.9535
15.1163	69.7674	15.1163

## Sheet: 3b
subject_ID	gender	condition	ITPC
S12	M	Placebo	[[0.0495779 0.04953138 0.04948339 ... 0.08408951 0.0840825 0.08407514] [0.07101776 0.07116345 0.07130321 ... 0.08840099 0.08837926 0.08835646] [0.07005004 0.07015715 0.07026408 ... 0.08402175 0.08400063 0.08397536] ... [0.03960011 0.04034281 0.04176076 ... 0.08131663 0.08317818 0.08552265] [0.03852632 0.03896031 0.03819469 ... 0.09330997 0.10058218 0.10766479] [0.02272543 0.02292283 0.02428192 ..…
S12	M	Scopolamine	[[0.09559564 0.09546189 0.09533006 ... 0.05671432 0.05672877 0.05673995] [0.10218135 0.1020249 0.1018686 ... 0.05912343 0.0593163 0.05950766] [0.10836924 0.10819008 0.10800914 ... 0.05723673 0.0574467 0.05765603] ... [0.08117725 0.08226368 0.08302238 ... 0.0449727 0.04657001 0.04951187] [0.03804826 0.04082838 0.04525867 ... 0.05899628 0.05812532 0.05755655] [0.01709609 0.0170275 0.01719755 ... 0.…

## Sheet: 3c
Placebo (frequency vs. time)
0.0836423	0.0836799	0.0837185	0.0837582	0.0837992	0.0838415	0.083885	0.0839295	0.0839749	0.0840209	0.0840667	0.0841119	0.0841559	0.0841986	0.0842404	0.0842822	0.0843251	0.0843702	0.084417	0.0844492	0.0844264	0.0844686	0.0845242	0.0845847	0.0846585	0.0847835	0.084894	0.0849638	0.0850245	0.0850837	0.0851444	0.0852079	0.0852736	0.0853386	0.0854017	0.0854652	0.0855313	0.0856001	0.0856711	0.0857423	0.085811	0.0858757	0.0859462	0.0860852	0.0861706	0.086223	0.0862708	0.0863172	0.0863637	0.0864109
0.0816765	0.0817294	0.0817838	0.0818396	0.0818968	0.0819546	0.0820012	0.0820183	0.0820463	0.0820886	0.0821362	0.082186	0.082237	0.082289	0.0823416	0.0823944	0.0824457	0.0824939	0.0825382	0.0825784	0.0826153	0.0826506	0.0826862	0.082723	0.0827612	0.0827992	0.0828359	0.0828715	0.0829079	0.0829462	0.0829871	0.0830311	0.0830797	0.0831343	0.0831955	0.0832644	0.0833424	0.0834295	0.0835219	0.0836146	0.0837039	0.0837892	0.0838708	0.0839497	0.0840267	0.0841017	0.0841751	0.0842469	0.0843171	0.0843858
0.0800467	0.0801047	0.0801612	0.0802161	0.0802687	0.0803184	0.0803637	0.080405	0.0804488	0.0804983	0.080548	0.0805969	0.0806466	0.0806975	0.0807491	0.080801	0.080853	0.0809047	0.0809569	0.0809577	0.0809006	0.0809308	0.08097	0.0810135	0.0810596	0.0811072	0.0811558	0.0812051	0.0812546	0.0813043	0.0813538	0.0814031	0.0814524	0.081502	0.0815524	0.0816036	0.0816559	0.0817092	0.0817634	0.0818183	0.0818737	0.08193	0.0819905	0.0820753	0.0821372	0.0821307	0.0821787	0.0822294	0.0822846	0.0823513
0.0764204	0.0765219	0.076624	0.0767253	0.0768261	0.0769271	0.0770295	0.077134	0.0772405	0.0773468	0.0774498	0.0775474	0.0776353	0.0777019	0.0776874	0.0777921	0.0778641	0.0779238	0.0779816	0.0780413	0.0781041	0.078171	0.0782437	0.0783236	0.0784092	0.0784952	0.0785784	0.0786589	0.0787384	0.0788186	0.0789009	0.078987	0.0790812	0.079105	0.0791885	0.0792846	0.0793831	0.0794812	0.0795774	0.0796734	0.0797794	0.079908	0.0800147	0.0801136	0.0802161	0.0803174	0.0804156	0.0805108	0.0806041	0.0806966
0.0742285	0.0743002	0.0743728	0.0744467	0.0745224	0.0745997	0.0746787	0.0747595	0.0748424	0.0749276	0.0750151	0.0751046	0.0751958	0.0752883	0.07538	0.0754936	0.0756831	0.0758067	0.0759225	0.0760358	0.0761465	0.0762539	0.0763574	0.0764565	0.0765499	0.0766365	0.0767184	0.076801	0.0768902	0.0769891	0.077094	0.0771953	0.0772837	0.0773575	0.0774255	0.0774966	0.0775735	0.0776557	0.0777416	0.0778292	0.0779099	0.0778761	0.0779474	0.0780107	0.0780508	0.0780962	0.0781541	0.0782171	0.078282	0.0783482
0.0739317	0.0739694	0.0740048	0.0740352	0.0740552	0.0740636	0.0740749	0.0741043	0.0741628	0.0742282	0.0742745	0.0743085	0.0743372	0.0743644	0.0743925	0.0744218	0.0744508	0.0744742	0.0744832	0.0744929	0.0745246	0.0746295	0.0748982	0.0750156	0.075112	0.0751934	0.075258	0.075311	0.0753532	0.07538	0.0753866	0.0753985	0.0754373	0.0754872	0.0755385	0.0755885	0.0756362	0.0756811	0.0757231	0.075762	0.0757976	0.0758304	0.0758609	0.0758901	0.0759188	0.075948	0.0759784	0.0760107	0.0760454	0.0760824
0.0730199	0.0730017	0.0729444	0.0729406	0.0729401	0.0729524	0.0729728	0.0729972	0.073024	0.0730527	0.0730844	0.0731219	0.0731615	0.0731904	0.0732087	0.0732229	0.0732362	0.0732499	0.0732652	0.0732824	0.0732998	0.0733145	0.0733261	0.0733361	0.0733459	0.0733563	0.0733676	0.0733792	0.0733915	0.0734048	0.0734192	0.0734351	0.073453	0.073474	0.0734993	0.0735312	0.0735708	0.0736156	0.0736537	0.0736814	0.0737342	0.0737925	0.0738369	0.0738913	0.0740876	0.0740511	0.0739851	0.0739602	0.0739475	0.0739419
0.0701402	0.0701363	0.0701358	0.0701342	0.0701276	0.0701142	0.0700951	0.0700731	0.0700503	0.0700271	0.0700021	0.0699723	0.0699363	0.069899	0.0698671	0.0698421	0.0698227	0.0698071	0.069794	0.0698679	0.0698773	0.0698319	0.0697802	0.069765	0.0697596	0.0697587	0.0697606	0.0697649	0.0697712	0.0697793	0.0697891	0.0698002	0.0698122	0.0698247	0.0698378	0.0698511	0.0698647	0.0698785	0.0698924	0.0699064	0.0699209	0.0699358	0.069951	0.0699663	0.0699815	0.0699969	0.0700128	0.0700297	0.0700478	0.0700676
0.0670051	0.0669947	0.0669898	0.0669895	0.0669924	0.0669986	0.0670092	0.0670214	0.0669941	0.0669585	0.0669381	0.0669222	0.0669069	0.0668906	0.0668722	0.0668506	0.0668249	0.066795	0.0667625	0.0667309	0.0667017	0.0666747	0.0666497	0.066629	0.0666206	0.0666345	0.0666644	0.0666977	0.0667303	0.0667619	0.0667935	0.0668264	0.0668625	0.0669034	0.066951	0.0670052	0.0670608	0.0671109	0.0671558	0.0671996	0.0672452	0.0672932	0.0673438	0.0673966	0.0674502	0.0675012	0.0675371	0.0675506	0.067584	0.0676325
0.0686788	0.0686659	0.0685564	0.0685258	0.0684674	0.0683838	0.0682136	0.0681649	0.068068	0.0680007	0.0679519	0.0679151	0.0678887	0.0678761	0.0678808	0.0678985	0.0679213	0.0679451	0.0679727	0.0680105	0.0680533	0.0680863	0.0681058	0.0681155	0.0681191	0.0681199	0.0681215	0.0681296	0.0681486	0.0681557	0.0681317	0.068099	0.0680651	0.0680292	0.0679886	0.06794	0.0678835	0.0678246	0.0677689	0.0677136	0.0676271	0.0675303	0.0674622	0.0673705	0.0672951	0.0672371	0.0671863	0.0671326	0.0670325	0.0670773
0.0693272	0.0692977	0.0692754	0.0692549	0.069242	0.0691276	0.0691426	0.0691528	0.0691596	0.0691622	0.0691592	0.0691494	0.0691316	0.0691051	0.06907	0.0690293	0.0689863	0.0689427	0.0688993	0.0688569	0.0688165	0.0687783	0.0687412	0.068704	0.0686655	0.0686248	0.0685819	0.068537	0.0684912	0.0684456	0.0684011	0.0683578	0.0683159	0.0682753	0.0682357	0.0681965	0.0681571	0.0681169	0.0680748	0.0680296	0.0679803	0.0679261	0.067868	0.067808	0.0677484	0.0676921	0.067645	0.0676116	0.0675881	0.0675673
0.0693915	0.0693981	0.0694645	0.0694924	0.0694955	0.0694925	0.0694792	0.069462	0.0694429	0.0694231	0.0694024	0.0693795	0.0693532	0.0693233	0.0692908	0.069259	0.0692311	0.069209	0.0691931	0.0691827	0.0691766	0.0691737	0.0691726	0.0691726	0.0691732	0.0691744	0.0691763	0.069179	0.0691829	0.069188	0.0691932	0.0691964	0.0691958	0.0691929	0.0691908	0.0691922	0.0691983	0.069208	0.0692127	0.0692007	0.0691851	0.0691774	0.0691769	0.0691811	0.0691878	0.0691949	0.0692004	0.0692024	0.0691993	0.0691906
0.0688606	0.0688902	0.0688862	0.0688749	0.0688623	0.0688397	0.0687987	0.0687691	0.0687615	0.068764	0.0687647	0.0687526	0.0687163	0.0686576	0.0686018	0.0685482	0.0685036	0.0684759	0.0684626	0.0684598	0.0684656	0.0684786	0.0684977	0.068522	0.0685475	0.0685655	0.0685645	0.0685654	0.0685508	0.0687051	0.0687748	0.0688271	0.0688744	0.0689248	0.0689904	0.069067	0.0691167	0.0691472	0.0691691	0.069185	0.0691954	0.0691983	0.0691798	0.0691265	0.0690996	0.069092	0.0690886	0.0690854	0.0690806	0.0690723
0.0696925	0.069778	0.0698513	0.0699134	0.0699754	0.0700433	0.0701132	0.0701791	0.070241	0.0703027	0.0703738	0.0704822	0.0705837	0.0706328	0.0706667	0.070692	0.0707102	0.0707226	0.0707306	0.0707352	0.0707372	0.0707382	0.0707415	0.0707651	0.0707667	0.0707026	0.0706636	0.0706636	0.0706724	0.0706824	0.0706811	0.0706633	0.0706361	0.0706053	0.0705737	0.0705441	0.07052	0.0705058	0.0705001	0.0704869	0.0704581	0.0704156	0.0703555	0.0702856	0.0702286	0.0701866	0.070152	0.0701202	0.0701017	0.0701062
0.0675446	0.0676023	0.06768	0.0677429	0.0677817	0.067807	0.0678281	0.0678498	0.0678736	0.0678981	0.067921	0.0679403	0.0679559	0.0679693	0.0679835	0.0680007	0.0680202	0.0680367	0.0680462	0.0680476	0.0680385	0.0680191	0.0679991	0.0679856	0.0679757	0.0679659	0.0679546	0.06794	0.0679186	0.0678877	0.0678538	0.0678322	0.067825	0.0678259	0.0678307	0.0678374	0.0678407	0.067745	0.0676984	0.0676864	0.0676754	0.0676561	0.0676153	0.0675583	0.0675192	0.0674961	0.0674785	0.0674612	0.0674414	0.0674159
0.0654512	0.0655169	0.0655708	0.0656163	0.0656593	0.0657033	0.0657471	0.065787	0.0658281	0.0658655	0.0658944	0.0659213	0.0659477	0.0659727	0.0659954	0.0660161	0.0660351	0.066053	0.0660703	0.0660846	0.0660904	0.0660844	0.0660696	0.0660508	0.0660323	0.0660174	0.0660066	0.0659984	0.0659907	0.0659822	0.0659732	0.0659649	0.0659587	0.065955	0.0659525	0.0659478	0.0659367	0.0659192	0.0659044	0.0659127	0.0659446	0.0659606	0.0659335	0.0658428	0.0657766	0.0657783	0.0657835	0.0657892	0.0657887	0.0657701
0.0626956	0.0627329	0.0627753	0.0628258	0.0628834	0.062946	0.0630125	0.0630843	0.0631658	0.0632557	0.0633632	0.0635763	0.0638042	0.0639754	0.0641502	0.0643345	0.0644835	0.0646073	0.0647148	0.0648133	0.0649094	0.0649984	0.0650736	0.0651345	0.0651842	0.0652265	0.0652638	0.065298	0.0653308	0.0653626	0.065398	0.0655119	0.0655932	0.0656379	0.0656684	0.0656908	0.0657088	0.0657278	0.0657552	0.0657856	0.0658145	0.0658476	0.0658844	0.0659224	0.0659618	0.0660097	0.066102	0.0662819	0.0663545	0.0664055
0.060789	0.0608208	0.0608543	0.0608835	0.061017	0.0611032	0.0611841	0.0612725	0.0613556	0.0614462	0.0615162	0.061524	0.0615129	0.0615455	0.0615851	0.0616133	0.0616316	0.0615785	0.0615838	0.0616505	0.0617316	0.0618245	0.0619237	0.0620275	0.0621302	0.0622186	0.0623007	0.0624135	0.0624978	0.0625443	0.0625821	0.0627463	0.0628182	0.0628765	0.0629241	0.0629084	0.0630671	0.0631474	0.0632389	0.0633071	0.0633642	0.0634189	0.0634703	0.0635154	0.0635556	0.0636045	0.0636632	0.0637185	0.0637685	0.0638147
0.057927	0.0580746	0.0581803	0.0582653	0.0583481	0.0584358	0.0585281	0.0586228	0.0587216	0.0588307	0.0589418	0.0590461	0.0591652	0.0592734	0.0593782	0.0594729	0.0595562	0.0596308	0.0596951	0.0597496	0.0598035	0.0598689	0.0599426	0.0600156	0.0600831	0.0601436	0.0601964	0.0602409	0.0602785	0.0603146	0.0603562	0.0604034	0.0604488	0.0604732	0.060444	0.0604364	0.0604634	0.0604973	0.0605301	0.0605585	0.060579	0.0605903	0.060594	0.0605924	0.0605877	0.0605816	0.0605734	0.0605625	0.0605537	0.06055
0.0569295	0.0569673	0.057012	0.0570619	0.0571119	0.0571581	0.0572015	0.0572396	0.0572683	0.0572946	0.0573313	0.0573736	0.0574162	0.0574289	0.0574227	0.0574329	0.0574524	0.0574701	0.0574786	0.0574774	0.0574701	0.0574622	0.057459	0.0573408	0.0573296	0.0573125	0.0572928	0.0572792	0.0572865	0.0573214	0.0573524	0.0573746	0.0573892	0.0573975	0.0574033	0.0574107	0.0574248	0.0574509	0.0574875	0.0573605	0.0572439	0.0572689	0.0573139	0.0573795	0.0574627	0.0575626	0.0576683	0.0577591	0.0578282	0.0578835
0.0571037	0.0570514	0.0570317	0.0570318	0.0570384	0.0570405	0.0570427	0.0570515	0.0570705	0.0571088	0.0571717	0.0571416	0.0570464	0.0569035	0.0568814	0.0568831	0.0568897	0.0568963	0.0569025	0.056908	0.0569114	0.0569119	0.0569123	0.0569251	0.056993	0.0570686	0.0571211	0.0571648	0.0572135	0.057269	0.0573306	0.0573987	0.0574706	0.0575379	0.0575932	0.0576385	0.0576806	0.0577215	0.0577832	0.0578961	0.0580012	0.0580024	0.0581485	0.0581953	0.0582431	0.0582874	0.0583263	0.0583655	0.0584161	0.0584787
0.0587649	0.0587887	0.058818	0.0588499	0.0588828	0.0589201	0.0589693	0.0590008	0.0590034	0.0590015	0.059003	0.0590054	0.0589972	0.059009	0.0590097	0.0589402	0.0588887	0.058844	0.0588009	0.0587469	0.0586735	0.058592	0.0585183	0.0584504	0.0583822	0.0583104	0.058235	0.0581571	0.0580754	0.0579885	0.0579081	0.0577221	0.0576468	0.0575407	0.0574689	0.0573736	0.0572884	0.0572657	0.057201	0.0571267	0.0570535	0.0569829	0.0569132	0.0568557	0.0568419	0.0568634	0.0569091	0.0569247	0.0568996	0.0568663
0.0607522	0.0607999	0.0608303	0.0608504	0.060864	0.0608741	0.0608824	0.060893	0.0609045	0.0609034	0.0608855	0.0608531	0.0608087	0.0607607	0.0607282	0.0607223	0.0606877	0.0606699	0.0606887	0.0607007	0.0607051	0.060705	0.0606217	0.0606024	0.0606006	0.0605853	0.0605703	0.0605712	0.0605654	0.0605583	0.0606001	0.0606314	0.0606246	0.060587	0.0605739	0.060588	0.0606057	0.0605824	0.0604498	0.060264	0.0601447	0.0601327	0.0600518	0.059978	0.0599171	0.059843	0.0597671	0.0596963	0.0596276	0.05951
0.0633588	0.0633321	0.0633142	0.0633366	0.0633858	0.0634116	0.0634066	0.0634004	0.0634182	0.0634698	0.0635621	0.063791	0.0638828	0.0639455	0.063976	0.0639661	0.0639491	0.0639463	0.0639562	0.0639783	0.0640143	0.0640556	0.0640784	0.0640803	0.064124	0.0641159	0.064133	0.0641465	0.064081	0.0640202	0.0639527	0.0638662	0.0637731	0.0637027	0.0636576	0.0636176	0.0635661	0.0635014	0.0634285	0.0633525	0.0632761	0.0632008	0.0631267	0.0630522	0.0629738	0.0628893	0.0628044	0.0627321	0.06266	0.0625886
0.0639261	0.0639131	0.0639614	0.0640036	0.0640319	0.0640463	0.0640499	0.0640228	0.063962	0.0638112	0.0637122	0.0637188	0.0636668	0.0635945	0.0634958	0.0633785	0.0633082	0.0632566	0.0632198	0.063217	0.0632469	0.0632582	0.0632166	0.0631871	0.0632317	0.0632382	0.0632058	0.0631568	0.0630951	0.0630219	0.0629424	0.0628627	0.0627934	0.0627497	0.0627335	0.0627273	0.062647	0.0626657	0.0626221	0.0625664	0.0625072	0.0624543	0.062433	0.0624175	0.0623758	0.0623019	0.0622034	0.0620749	0.061949	0.0618315
0.0644532	0.0642735	0.064097	0.0639707	0.0638431	0.0637108	0.0635837	0.0634659	0.0633428	0.0632172	0.0631181	0.0630763	0.0630606	0.0630292	0.0629897	0.0628339	0.0626675	0.0625985	0.0624783	0.0623343	0.0621857	0.0620414	0.0619064	0.0617851	0.0616744	0.0615638	0.0614512	0.061341	0.0612365	0.0611329	0.0609936	0.0609031	0.0608569	0.060783	0.0607277	0.0607326	0.0607188	0.0606967	0.0606727	0.0606499	0.06063	0.0606115	0.0605886	0.0605566	0.0605129	0.060455	0.0603833	0.0603312	0.0603179	0.0603204
0.0652596	0.0651559	0.0650316	0.0649157	0.0648312	0.0647154	0.0645307	0.0643481	0.0641774	0.0639924	0.0637993	0.0636269	0.0634548	0.0632702	0.0630788	0.0628983	0.0627484	0.0626519	0.0625228	0.0624013	0.0622962	0.06219	0.062076	0.0619513	0.0618198	0.0616967	0.0615475	0.0614196	0.0613187	0.0612452	0.0612004	0.0611777	0.0611712	0.0611745	0.0611842	0.0612111	0.0612426	0.0612946	0.0613741	0.0614707	0.0615804	0.0616909	0.061782	0.0618504	0.0618922	0.061902	0.0618839	0.0618289	0.0617557	0.0617098
0.0652925	0.0652037	0.0650814	0.0649242	0.0647193	0.0645232	0.0644294	0.064477	0.0643521	0.0642	0.064158	0.0640043	0.0638144	0.0636691	0.0635464	0.0634029	0.0633158	0.063333	0.0633697	0.0633738	0.063366	0.0633702	0.063351	0.063369	0.0633974	0.0633582	0.0633295	0.0633362	0.0633495	0.063339	0.0633198	0.0633312	0.0633642	0.0634074	0.0634535	0.0634953	0.0635295	0.0635621	0.0636067	0.0636318	0.0638409	0.0639683	0.0640825	0.064179	0.0642582	0.0643168	0.0643527	0.0643693	0.064403	0.06442
0.0662217	0.0660842	0.0659089	0.0657871	0.0656772	0.0655622	0.0654465	0.0653601	0.0653217	0.0653288	0.0653675	0.0654079	0.0653928	0.0653835	0.0653878	0.0653816	0.0653512	0.0653006	0.0652226	0.0651042	0.0651388	0.0651843	0.0652116	0.065233	0.065343	0.0654307	0.0654958	0.0655651	0.0656476	0.0658448	0.066019	0.0660915	0.0661572	0.0662047	0.0662477	0.0663972	0.0665145	0.066732	0.066855	0.0670086	0.067198	0.0673394	0.0674565	0.0675588	0.0676511	0.0677356	0.0678097	0.0678638	0.0678622	0.0678101
0.0682332	0.068243	0.0683293	0.0683587	0.0683773	0.0683684	0.0682981	0.0682884	0.0682704	0.0684128	0.0685024	0.0685751	0.0686374	0.0687034	0.0687819	0.0688736	0.0689734	0.0690761	0.0691865	0.0693206	0.0694536	0.0695735	0.0696883	0.0697958	0.0698662	0.0699193	0.0699609	0.0698875	0.0700148	0.0700893	0.0702219	0.070389	0.0705086	0.0705463	0.070598	0.0706258	0.0706458	0.0706493	0.070634	0.0706183	0.0706203	0.0706317	0.0706796	0.0707536	0.0707987	0.0708179	0.0708196	0.0708041	0.07078	0.0707633
0.0681721	0.0681554	0.0681338	0.0680909	0.068202	0.0683371	0.0684537	0.0684886	0.0685265	0.0684917	0.068505	0.068502	0.0684639	0.0684817	0.0684953	0.0684588	0.0684261	0.0683937	0.0683597	0.0683394	0.068359	0.0684051	0.0684721	0.0685524	0.068642	0.0687417	0.0688444	0.0689424	0.0690358	0.0691307	0.0692413	0.0694865	0.0695823	0.069641	0.0696867	0.0698325	0.069827	0.0698134	0.0697923	0.0697833	0.0697841	0.0697504	0.0696735	0.0696025	0.0695199	0.069458	0.0693474	0.069241	0.0691885	0.0691506
0.0694069	0.0694297	0.0694753	0.0694442	0.0694026	0.0693113	0.0692972	0.069202	0.069206	0.0691838	0.0690852	0.0691367	0.0691275	0.0691734	0.0692483	0.0694402	0.0695186	0.069548	0.0695245	0.0693655	0.069314	0.0692798	0.0692441	0.0691767	0.0690495	0.0689615	0.0688891	0.0688286	0.0688844	0.0688248	0.0688123	0.0687915	0.0687276	0.0686395	0.0685581	0.0685166	0.0683602	0.0682499	0.068266	0.0682464	0.0682307	0.0682001	0.0681608	0.0681224	0.0680902	0.0680759	0.0680824	0.0680833	0.0680585	0.0680084
0.075109	0.0749391	0.0748006	0.0747004	0.074638	0.0745986	0.0745597	0.0745259	0.0745207	0.0745543	0.0745312	0.0746573	0.0745614	0.0744282	0.0742576	0.0740868	0.0739316	0.0737559	0.0735771	0.073396	0.0732187	0.0731716	0.0730424	0.0729705	0.0728013	0.072604	0.0724436	0.0722776	0.0723289	0.0722854	0.0722426	0.0721862	0.0720242	0.0717769	0.0717112	0.0715492	0.0713629	0.0711709	0.0708914	0.0707414	0.0706249	0.0705518	0.070529	0.0705418	0.0706245	0.0705136	0.0703414	0.0701698	0.069898	0.0697358
0.0769655	0.0769254	0.0768398	0.0766197	0.0765778	0.0765806	0.0766306	0.0766523	0.0766359	0.076637	0.0765728	0.076588	0.0766731	0.0766082	0.076551	0.0764766	0.0763893	0.0762934	0.076181	0.0760469	0.075906	0.0757711	0.0756587	0.0756007	0.0753853	0.075192	0.0749003	0.074658	0.0744304	0.0741969	0.073953	0.07375	0.073577	0.0733981	0.0732307	0.0730811	0.0729575	0.0728544	0.0727365	0.0726842	0.0726237	0.0725553	0.0724848	0.072387	0.0722885	0.0722067	0.0721414	0.0720505	0.0719182	0.0717821
0.0723114	0.0723138	0.0721647	0.072161	0.0721337	0.0720043	0.071838	0.0717243	0.0715306	0.0714749	0.0713522	0.0712324	0.0711373	0.0710512	0.0709941	0.0709404	0.0708868	0.0708382	0.0708055	0.0707973	0.0708011	0.0708037	0.0707886	0.0706674	0.0706584	0.0706301	0.0705453	0.0705885	0.0707672	0.0708651	0.0709695	0.0710546	0.0711212	0.071002	0.0711219	0.0711241	0.0711563	0.0711644	0.0713072	0.0712874	0.0712656	0.0711924	0.0710779	0.0709451	0.0707802	0.0705595	0.0704405	0.0702868	0.0701896	0.0701234
0.0716192	0.0715473	0.0714267	0.0713095	0.0711553	0.0710832	0.0710043	0.0709599	0.0709283	0.070906	0.0708413	0.0707356	0.0705382	0.0704092	0.0703317	0.0702473	0.0702338	0.0701995	0.0702158	0.0701694	0.0701856	0.0700435	0.0698741	0.069747	0.0696407	0.0695402	0.069409	0.0692877	0.0692736	0.0691188	0.0688521	0.0686849	0.0685574	0.0684194	0.0683044	0.0682138	0.0680286	0.0678099	0.0676901	0.0675495	0.0674468	0.0673637	0.067281	0.0671543	0.0670972	0.0668797	0.0667435	0.0667645	0.06683	0.0667683
0.0717536	0.0716917	0.0715259	0.0713931	0.0711619	0.0710209	0.0708859	0.0707135	0.0705567	0.0703789	0.0700073	0.0698082	0.069624	0.0694344	0.069275	0.0691265	0.0689769	0.0688298	0.0686851	0.068552	0.0684274	0.0682739	0.0680986	0.0679337	0.0678056	0.0677185	0.0676737	0.0676081	0.0675147	0.0672698	0.0670748	0.0669974	0.0669492	0.0668126	0.0667387	0.0668206	0.0668848	0.0669053	0.0669482	0.0669056	0.06691	0.0669575	0.067009	0.0669612	0.0668942	0.0667884	0.0667418	0.0668488	0.0670655	0.067159
0.0721352	0.0720546	0.0719161	0.0717736	0.0716226	0.0714728	0.0713358	0.0712282	0.0711404	0.0710547	0.0710774	0.0710782	0.0709634	0.0709305	0.0709921	0.0709819	0.0709404	0.0709143	0.0709097	0.0707575	0.070632	0.0705398	0.0704647	0.070375	0.0702496	0.0701476	0.0699916	0.0698234	0.0696645	0.0694944	0.06922	0.0690164	0.068826	0.0686912	0.0686831	0.0686389	0.0685805	0.0685113	0.0684638	0.0683514	0.0683888	0.0683789	0.0683304	0.0683597	0.0683533	0.0683979	0.0685809	0.0686995	0.0687482	0.06881
0.074011	0.0740396	0.0739427	0.0739038	0.0738256	0.0737889	0.0737995	0.0738053	0.0736052	0.0733589	0.0731343	0.0729314	0.072726	0.0724963	0.0722852	0.0721023	0.0718881	0.0716747	0.0714555	0.0713788	0.0713695	0.071316	0.0712603	0.0713192	0.0713169	0.0711513	0.0710818	0.0710312	0.0709138	0.070733	0.0707708	0.070759	0.0706906	0.0707759	0.0707353	0.0707041	0.070554	0.070421	0.0702406	0.0701258	0.0700157	0.0699063	0.0698138	0.0696857	0.0695428	0.0694552	0.069461	0.0695364	0.0696302	0.0696082
0.073932	0.0740208	0.0740489	0.0740391	0.0739297	0.0738194	0.0735513	0.0733178	0.0731972	0.0729238	0.0726588	0.0724136	0.0722053	0.0718983	0.0716134	0.0714826	0.0713303	0.0711932	0.0710765	0.0709374	0.0707947	0.0706373	0.0704644	0.070385	0.0702964	0.0700875	0.0698836	0.069833	0.0697999	0.0697931	0.0697463	0.0696328	0.0694621	0.0691788	0.0691533	0.0691835	0.0692711	0.0693147	0.0694457	0.069517	0.0696428	0.0698518	0.0700234	0.0701263	0.0701147	0.0700557	0.0699045	0.0696644	0.0696603	0.0696187
0.0717053	0.0714382	0.0712095	0.0709776	0.0708724	0.0708919	0.0708209	0.0707457	0.0706534	0.0707747	0.0709412	0.0710107	0.0709986	0.0710224	0.0710463	0.0709633	0.0709446	0.0708731	0.0708023	0.0707133	0.070458	0.0704156	0.0703868	0.0704649	0.0704735	0.0705329	0.0705933	0.0706261	0.0705289	0.0702586	0.0701648	0.0702374	0.0701725	0.0700938	0.0701006	0.0701318	0.070102	0.0701218	0.0701036	0.070064	0.0699188	0.0698659	0.0698432	0.0697261	0.0696385	0.0696822	0.0696511	0.0697401	0.0697689	0.0697395
0.0720992	0.0720216	0.0718789	0.0716971	0.071407	0.0712189	0.0709269	0.0708054	0.0706688	0.0705034	0.0703278	0.0702133	0.0700853	0.0699499	0.0699113	0.0698637	0.069863	0.0697742	0.0697971	0.0698898	0.0698377	0.0698289	0.0698004	0.0696098	0.0694634	0.0693821	0.0692596	0.0690968	0.0689783	0.0688638	0.0687795	0.0686717	0.0687103	0.0688157	0.0689355	0.0690769	0.0690644	0.0690363	0.0689707	0.0689302	0.0689805	0.0690838	0.069072	0.0691382	0.0691074	0.069117	0.0691058	0.06927	0.0692668	0.0693755
0.0704357	0.0704576	0.0704954	0.0704876	0.0704692	0.0704207	0.0703543	0.0702742	0.0701917	0.070128	0.0699011	0.069829	0.0697934	0.0697576	0.0697138	0.0696326	0.0695954	0.0695719	0.069666	0.0696327	0.0694929	0.0693134	0.0691237	0.0691878	0.0692674	0.0691408	0.0690735	0.0692051	0.0692997	0.0693435	0.0694034	0.0692675	0.0691341	0.0691862	0.0692189	0.069239	0.0692631	0.0690472	0.0687207	0.0686285	0.0684832	0.0684041	0.068464	0.0685329	0.0684438	0.0683754	0.0684486	0.0686529	0.0688182	0.0690377
0.0721789	0.0720633	0.0720552	0.0720727	0.0719754	0.0719464	0.071812	0.0715297	0.0714337	0.0714637	0.0713935	0.0712478	0.0710812	0.070997	0.0707992	0.0707185	0.0705062	0.0701831	0.0699338	0.0697908	0.069694	0.0695385	0.0694528	0.0695269	0.0697072	0.0695747	0.0695793	0.0695776	0.0694687	0.0695917	0.069613	0.06958	0.0695472	0.0695559	0.0694693	0.0692976	0.0691237	0.0691295	0.0690748	0.0690447	0.0688801	0.068715	0.0687245	0.0686308	0.0686364	0.0689952	0.0690678	0.0690797	0.0689864	0.0688841
0.0738125	0.0736593	0.0735797	0.0734619	0.0733493	0.0732936	0.0732859	0.0732927	0.0733088	0.0732921	0.0733351	0.0733284	0.0731629	0.073024	0.0729114	0.0728475	0.0727995	0.0726604	0.0724073	0.0721485	0.071921	0.0716719	0.0715235	0.0712843	0.0711273	0.0711143	0.0709718	0.0710864	0.0709708	0.0708612	0.0706244	0.0705179	0.0702792	0.0698891	0.0695369	0.0693818	0.0690209	0.0687462	0.0686137	0.0686753	0.0686555	0.0684789	0.0682543	0.0680735	0.0678653	0.0676365	0.0674743	0.0674025	0.0674084	0.0675847
0.0747175	0.0747249	0.0747342	0.0746975	0.0745303	0.0745885	0.0745633	0.0746306	0.0744873	0.074407	0.0743787	0.0742462	0.0742195	0.0741273	0.0741601	0.0740453	0.0739088	0.0738064	0.0737143	0.0737629	0.07379	0.0736732	0.0736637	0.0737309	0.0736874	0.0734873	0.0731566	0.0727858	0.0725265	0.0723029	0.072105	0.0719093	0.0715316	0.0710882	0.070865	0.0707045	0.0706102	0.0704408	0.0704745	0.0704454	0.0704202	0.0701072	0.0699538	0.069739	0.0695913	0.0696712	0.0697691	0.0697453	0.0696616	0.0695071
0.0706929	0.0706666	0.070602	0.0706174	0.0705634	0.070522	0.0703825	0.0701484	0.0698906	0.0695449	0.069311	0.0692384	0.0692753	0.0694634	0.0696519	0.0696677	0.0695386	0.0693773	0.0692108	0.069031	0.0689337	0.0688947	0.0688656	0.0688139	0.0688093	0.0687776	0.0689456	0.0690914	0.0692151	0.06944	0.0697308	0.0698237	0.0698417	0.0698014	0.0699683	0.0700602	0.0701311	0.0701699	0.0702446	0.070291	0.0703256	0.0703985	0.0704824	0.0704827	0.0704097	0.0703716	0.070436	0.0705018	0.0704365	0.0702882
0.0661846	0.0662591	0.0662238	0.0662212	0.0664184	0.0666129	0.0667333	0.0669369	0.0670281	0.0670446	0.0671845	0.0670771	0.0668193	0.0667914	0.0668713	0.0669126	0.0669889	0.0670277	0.0670687	0.0672718	0.0674565	0.0676812	0.0680164	0.0682904	0.0684254	0.0685755	0.0686641	0.0687785	0.0688183	0.0690796	0.0692688	0.069373	0.0694539	0.0695299	0.0695639	0.0695089	0.0693422	0.0692985	0.0691816	0.0695189	0.0697661	0.0696762	0.0694272	0.0694017	0.0691708	0.068975	0.0689529	0.0688279	0.0686626	0.0686511
0.064777	0.0645461	0.0641097	0.0640362	0.0638519	0.0636551	0.0635342	0.0633436	0.0634362	0.0634186	0.0635431	0.0638362	0.0639894	0.064189	0.0643379	0.0647677	0.0651437	0.0655121	0.065853	0.065974	0.0663335	0.066486	0.0666164	0.0668268	0.0670086	0.066975	0.0668697	0.06682	0.0668849	0.066763	0.0667549	0.0669573	0.067162	0.0672099	0.0672836	0.0674436	0.0676897	0.0678339	0.067916	0.0679492	0.0679266	0.0679959	0.068065	0.0682261	0.0683394	0.0682994	0.0682219	0.0681925	0.0680124	0.0677503
0.0645933	0.0640702	0.0637298	0.0636655	0.0636401	0.063596	0.0637398	0.0638244	0.0637705	0.0637059	0.0633589	0.0633194	0.0633268	0.0633868	0.0634103	0.0634002	0.063485	0.0635444	0.0636157	0.0637628	0.0639742	0.0643234	0.0646683	0.0646953	0.064818	0.0649864	0.0650784	0.0652073	0.0651958	0.0651658	0.0650574	0.0649396	0.064747	0.0647315	0.064842	0.0649508	0.0649217	0.0647921	0.064801	0.0646772	0.0646084	0.0644897	0.0643598	0.0644498	0.0644498	0.0644449	0.0644479	0.0643027	0.0643273	0.0645076
0.0661473	0.0662162	0.0663603	0.066311	0.0662835	0.0662567	0.0663835	0.0662942	0.0663235	0.0662213	0.066268	0.066357	0.0662724	0.0662992	0.0662071	0.065648	0.0654364	0.0653898	0.0652395	0.0651854	0.0649587	0.0647455	0.064598	0.0643048	0.0639386	0.0640857	0.0638944	0.0639801	0.064021	0.064114	0.0640675	0.0642322	0.0642757	0.0643382	0.064244	0.0641094	0.0640382	0.0641085	0.0641264	0.0641103	0.0640341	0.0638245	0.0636443	0.0637146	0.0639361	0.0639669	0.0640368	0.0640381	0.0639723	0.0641315
0.0652392	0.0652352	0.0654235	0.0655723	0.0656857	0.065734	0.0658045	0.0658407	0.0658923	0.0660359	0.066062	0.0659718	0.0659784	0.0659293	0.0657456	0.0657466	0.0658428	0.0660378	0.0657939	0.0655456	0.0655176	0.0653929	0.0654858	0.0654632	0.0655289	0.0655393	0.0655971	0.0655523	0.0656226	0.0657338	0.0656814	0.0655192	0.0655128	0.0653867	0.0653837	0.0654197	0.0653394	0.0653069	0.0652549	0.0652323	0.0650543	0.0650195	0.0651882	0.0653821	0.0654962	0.0656147	0.0656032	0.0654611	0.0653354	0.0651001
0.06427	0.0640807	0.0639202	0.0637285	0.0634104	0.0632822	0.0632827	0.0636853	0.0638048	0.0637147	0.0637094	0.0637174	0.0637557	0.0637457	0.0638324	0.0639464	0.0639666	0.0637826	0.0635917	0.063455	0.06321	0.0630802	0.0629822	0.0627745	0.0628401	0.0626628	0.0623826	0.0623162	0.0623098	0.0621107	0.0621067	0.0622386	0.0622825	0.0622627	0.062467	0.0625321	0.0627907	0.0628456	0.0628763	0.0628988	0.0627872	0.0626884	0.0628217	0.0633011	0.0636342	0.0638423	0.0639882	0.0642253	0.0646121	0.0646474
0.0652065	0.0652207	0.0648228	0.0645054	0.0643347	0.064223	0.0642495	0.0639471	0.0639698	0.0639044	0.063689	0.0634764	0.0635218	0.0636705	0.0636918	0.0637379	0.0639726	0.0640803	0.0643203	0.0641981	0.0642815	0.0641998	0.0639074	0.0639344	0.0639038	0.0637824	0.0636113	0.0634212	0.0632526	0.0631899	0.0631575	0.0631078	0.0631454	0.0631697	0.0634114	0.0635132	0.0635615	0.0637871	0.064016	0.0640089	0.0639994	0.0637838	0.0638111	0.0638028	0.0640808	0.0642682	0.0645206	0.0648354	0.0652437	0.0656263
0.0680841	0.0677669	0.0675504	0.067424	0.0672448	0.0669873	0.0665541	0.0662051	0.0659211	0.0655084	0.0652153	0.0650804	0.065059	0.0651988	0.0654948	0.0657792	0.0659069	0.06596	0.0656492	0.0656166	0.0653008	0.0650284	0.0647428	0.0646493	0.0646799	0.0648119	0.0647767	0.0646961	0.0647789	0.064896	0.0649844	0.0648556	0.0648155	0.0647556	0.064892	0.0648355	0.0649319	0.065072	0.0653783	0.0655605	0.0657554	0.0658364	0.0659019	0.0659964	0.0660921	0.0659675	0.066154	0.0664263	0.0666702	0.0670606
0.0705163	0.0705653	0.0704223	0.0702323	0.0701536	0.0699969	0.0697841	0.0695396	0.0692564	0.0691006	0.0690103	0.0688474	0.0685229	0.0682552	0.0679306	0.0675811	0.0672563	0.0667993	0.0665465	0.0665873	0.0666902	0.0667179	0.0663526	0.0661496	0.0659673	0.0658578	0.0659936	0.0661118	0.0659807	0.0661086	0.066641	0.0671716	0.0674444	0.0676312	0.0677986	0.0680106	0.0680861	0.0680558	0.0682269	0.0683355	0.0684684	0.0690044	0.0690885	0.0690629	0.0690213	0.0694276	0.0694963	0.0696196	0.0695556	0.0694145
0.0701325	0.0700606	0.069946	0.0697409	0.069484	0.0694169	0.069556	0.0694786	0.0694408	0.0694555	0.0694996	0.0694397	0.0696071	0.0696627	0.069682	0.0695174	0.0689819	0.0684011	0.0680463	0.06767	0.0674099	0.0674662	0.0675725	0.0676261	0.0677259	0.0679263	0.0680755	0.0683461	0.0687602	0.0693932	0.0698881	0.0706328	0.0711975	0.0715077	0.0718037	0.0720457	0.0720733	0.0722145	0.0724361	0.0726451	0.072428	0.0724799	0.0726833	0.0725699	0.0727484	0.0729015	0.072764	0.07261	0.0724033	0.0725304
0.0709881	0.0712284	0.0714706	0.0716815	0.07168	0.0717276	0.0716337	0.0715385	0.071254	0.0711811	0.07104	0.0709171	0.0708535	0.0706368	0.0703583	0.07026	0.0701589	0.0701109	0.0701011	0.0699005	0.0696118	0.0694625	0.0696352	0.0700614	0.0704057	0.0705555	0.0709931	0.0710592	0.0712904	0.0711995	0.0716805	0.0723597	0.0728527	0.0733514	0.0735101	0.0737639	0.0740217	0.074329	0.0742755	0.0743935	0.0743148	0.0741231	0.0740736	0.0739756	0.0739593	0.0736579	0.0734268	0.0734341	0.0733974	0.0731919
0.0716799	0.071667	0.0719162	0.0724832	0.0731311	0.0736707	0.0738239	0.073937	0.0741262	0.0740142	0.0740082	0.0741413	0.0739721	0.0734823	0.073533	0.073639	0.0734943	0.0733816	0.0729278	0.0727129	0.0720966	0.0719154	0.0717672	0.0719397	0.0724702	0.0728535	0.073333	0.0738358	0.0738499	0.0738942	0.0736724	0.0734681	0.0734455	0.0737742	0.0737508	0.0735766	0.0733387	0.0733261	0.0734107	0.0733332	0.073318	0.0733137	0.0733272	0.073044	0.0724956	0.072261	0.0722365	0.0720257	0.0720442	0.0720822
0.0717794	0.0721093	0.07222	0.0724597	0.0725817	0.0727661	0.0728051	0.07269	0.0726675	0.0726717	0.0727717	0.072624	0.0722671	0.0722075	0.0722144	0.0723089	0.0724785	0.0726896	0.0727984	0.0727679	0.0726491	0.0728725	0.0729842	0.073291	0.0731685	0.0733197	0.0732962	0.0734385	0.0732998	0.0731966	0.0731336	0.0732612	0.0730588	0.0727846	0.0727635	0.07243	0.0718847	0.0713897	0.07114	0.0707948	0.0704556	0.0701585	0.0701924	0.0700776	0.0700523	0.0700634	0.0698244	0.0694686	0.0694373	0.0696812
0.0702987	0.0703523	0.0706289	0.0711947	0.0716194	0.0720027	0.0719553	0.0718063	0.0719068	0.0716443	0.0716509	0.0717231	0.0719154	0.0722503	0.0721514	0.0718768	0.0717646	0.0715225	0.0714481	0.0711118	0.0708533	0.0708868	0.0709468	0.0710704	0.0716373	0.0714244	0.0714113	0.0709135	0.0704721	0.069781	0.0694457	0.0693055	0.0689896	0.0684132	0.0683878	0.0684715	0.0686907	0.0684772	0.0682122	0.0683755	0.0678199	0.0676448	0.0673495	0.0674846	0.0676807	0.0675661	0.0676911	0.0678442	0.0683269	0.0691106
0.0718753	0.0715865	0.0716234	0.0718136	0.0715884	0.0715082	0.0712836	0.0713255	0.0712708	0.0710919	0.0710466	0.0709622	0.0706371	0.0703833	0.0696024	0.0693881	0.0693924	0.0693584	0.0691675	0.0690477	0.0687485	0.0687765	0.0688037	0.0690192	0.0687646	0.0686028	0.0683467	0.0682611	0.0679727	0.0678987	0.0676184	0.067397	0.0670909	0.0669058	0.0667761	0.0668518	0.0672042	0.0673868	0.0673936	0.0674448	0.0673428	0.0672471	0.066972	0.0667919	0.0666613	0.0668236	0.0670017	0.0673485	0.0676802	0.0679786
0.0711361	0.0707675	0.0706629	0.0705019	0.0703583	0.0705303	0.0703904	0.0703596	0.0699169	0.0699334	0.0701809	0.0699662	0.0702392	0.0700342	0.069701	0.0696224	0.069663	0.0697482	0.0697288	0.0694459	0.0692458	0.0688446	0.0683942	0.0682676	0.0681081	0.0684073	0.0684235	0.0683183	0.0681653	0.0678075	0.0675079	0.0673737	0.0672368	0.0670869	0.0668883	0.0666874	0.0665184	0.0663946	0.0664221	0.0661803	0.0658611	0.0660604	0.0665851	0.0671422	0.0674583	0.0678888	0.0680959	0.0681462	0.0678052	0.0677159
0.0728832	0.0728972	0.0725574	0.0725587	0.072577	0.0725734	0.0724996	0.0721046	0.0720987	0.0721428	0.071912	0.0718233	0.0717041	0.0713913	0.0712789	0.0713343	0.0715031	0.0713528	0.0712416	0.0710622	0.0706525	0.0702531	0.0704357	0.0703899	0.0703308	0.0704873	0.0705701	0.0705082	0.0702668	0.0698323	0.0694442	0.069161	0.0688834	0.0688581	0.069044	0.0688237	0.0687942	0.0689955	0.0689996	0.0686521	0.0682256	0.067675	0.0674747	0.0670491	0.0667686	0.0665341	0.0662874	0.0664265	0.0665167	0.0664345
Scopolamine (frequency vs. time)
0.0601261	0.0601338	0.0601398	0.0601443	0.0601476	0.0601497	0.0601501	0.0601478	0.0601407	0.0601284	0.0601152	0.0601068	0.0601051	0.0601095	0.0601191	0.0601328	0.06015	0.0601702	0.0601923	0.0602153	0.0602372	0.0602556	0.0602682	0.0602744	0.060275	0.0602693	0.0602513	0.0602064	0.060165	0.0601574	0.0601589	0.0601624	0.060169	0.0601933	0.0601813	0.0601749	0.0601714	0.06016	0.0601398	0.0601133	0.0600838	0.0600544	0.0600276	0.060006	0.0599917	0.0599851	0.059981	0.0599714	0.0599558	0.0599379
0.061797	0.0618152	0.0618336	0.061853	0.0618782	0.0619385	0.0619862	0.0619898	0.0619965	0.0620065	0.0620197	0.0620361	0.0620552	0.0620754	0.0620951	0.0621135	0.0621304	0.0621466	0.0621632	0.0621826	0.0622676	0.0622363	0.0622557	0.0622775	0.0622999	0.0623221	0.0623438	0.0623646	0.0623844	0.0624033	0.0624212	0.0624381	0.0624542	0.0624691	0.0624829	0.0624954	0.0625065	0.0625159	0.0625234	0.0625292	0.0625335	0.0625368	0.0625401	0.062544	0.0625486	0.0625531	0.0625531	0.0625265	0.0625819	0.0626
0.0613163	0.0613089	0.0612853	0.0612359	0.0612149	0.0612139	0.0612186	0.0612255	0.0612339	0.0612434	0.0612535	0.0612645	0.061276	0.0612878	0.0612993	0.0613092	0.0613142	0.0613089	0.0612973	0.0613069	0.0612983	0.0612682	0.0612476	0.0612456	0.061253	0.0612652	0.0612803	0.0612973	0.0613157	0.0613348	0.0613539	0.061373	0.0613918	0.0614102	0.0614281	0.0614457	0.0614626	0.0614787	0.0614941	0.0615082	0.0615203	0.0615294	0.0615344	0.0615348	0.0615318	0.0615281	0.0615258	0.061526	0.0615291	0.0615348
0.059423	0.0594248	0.0594263	0.0594274	0.0594279	0.0594274	0.0594258	0.0594232	0.0594195	0.0594153	0.0594109	0.0594068	0.059403	0.0594001	0.0593983	0.0593977	0.0593987	0.0594015	0.0594062	0.0594129	0.0594219	0.0594332	0.0594473	0.0594687	0.0595088	0.0595678	0.0596419	0.0597137	0.059751	0.0597882	0.0598308	0.0598778	0.0599279	0.0599789	0.0600276	0.0600642	0.0600905	0.0601369	0.0601766	0.0602175	0.0602603	0.0603054	0.0603539	0.0604071	0.0604659	0.06053	0.060599	0.0606719	0.0607476	0.0608258
0.0605036	0.0605001	0.0604985	0.0604985	0.0604996	0.0605023	0.0605072	0.0605149	0.0605255	0.0605389	0.0605551	0.0605742	0.0605966	0.0606225	0.0606522	0.0606888	0.0607449	0.0607931	0.0608045	0.0608232	0.0608468	0.0608733	0.060902	0.0609322	0.0609632	0.0609941	0.0610236	0.0610505	0.0610758	0.0611016	0.0611302	0.0611625	0.0611981	0.061234	0.0612663	0.0612922	0.0613105	0.0611941	0.0611879	0.061187	0.0611857	0.0611872	0.0612364	0.0613116	0.0613833	0.0614288	0.0614423	0.0614501	0.0614603	0.0614744
0.06427	0.0642391	0.0642087	0.0641792	0.0641508	0.0641234	0.0640972	0.0640719	0.0640473	0.0640233	0.0639998	0.0639768	0.0639541	0.0639312	0.0639079	0.063884	0.0638591	0.0638321	0.0637994	0.0637434	0.0636586	0.0636249	0.063609	0.0635946	0.0635772	0.0635547	0.0635259	0.0634892	0.0634429	0.0633882	0.0633347	0.063293	0.0632635	0.0632424	0.0632268	0.0632155	0.0632087	0.0632068	0.0632088	0.0632128	0.0632171	0.0632212	0.0632258	0.0632316	0.0632386	0.0632465	0.0632545	0.0632627	0.0632713	0.0632806
0.0665774	0.0665439	0.0665058	0.0664724	0.0664418	0.0663993	0.0663489	0.0662969	0.0662466	0.0662012	0.0661661	0.0661463	0.0661278	0.0660958	0.0660548	0.06601	0.065962	0.0659087	0.0658499	0.0657914	0.065737	0.0656848	0.0656306	0.0655708	0.065508	0.0651786	0.0651258	0.0650815	0.0650412	0.0650054	0.0649757	0.0649537	0.0649385	0.0649262	0.0649107	0.0648859	0.0648485	0.0647993	0.0647416	0.0646796	0.0646159	0.0645519	0.0644894	0.0644296	0.0643639	0.0644004	0.0643649	0.0643253	0.0642861	0.0642472
0.0657822	0.0657469	0.0657132	0.0656812	0.065652	0.0656279	0.065614	0.0656182	0.0656371	0.0656472	0.0656419	0.0656307	0.0656198	0.0656106	0.0656039	0.0656012	0.0656037	0.0656129	0.0656299	0.065653	0.0656784	0.0657024	0.0657221	0.0657366	0.0657458	0.0657502	0.0657496	0.0657427	0.0657263	0.0656954	0.0656526	0.065608	0.0655654	0.0655219	0.0654746	0.0654229	0.0653716	0.0653288	0.0652976	0.0652752	0.0652579	0.0652424	0.0652277	0.0652141	0.0652018	0.0651908	0.0651803	0.0651699	0.0651595	0.0651492
0.0644125	0.0644818	0.0645403	0.0645817	0.0646003	0.0645996	0.0646677	0.0647199	0.0647675	0.0648241	0.0648641	0.0648937	0.0649261	0.0649626	0.0650033	0.0650472	0.0650928	0.0651381	0.0651821	0.065224	0.0652629	0.0652982	0.0653293	0.0653556	0.0653769	0.0653933	0.065405	0.065412	0.0654144	0.0654131	0.0654135	0.0654301	0.0654611	0.0654913	0.0655159	0.0655352	0.0655501	0.0655616	0.0655707	0.0655779	0.0655823	0.0655823	0.0655749	0.0655576	0.0655422	0.0655423	0.0655486	0.0655543	0.0655591	0.0655653
0.0642688	0.0642633	0.0642534	0.0642388	0.0642243	0.0642202	0.064229	0.064253	0.0642834	0.0642884	0.0642742	0.0642594	0.0642563	0.0642607	0.0642603	0.0642524	0.0642385	0.0642192	0.0641935	0.0641604	0.0641199	0.0640731	0.0640222	0.0639696	0.0639172	0.0638666	0.0638185	0.0637731	0.0637298	0.0636873	0.0636424	0.0635852	0.0635073	0.0635016	0.0634933	0.0634868	0.063531	0.063579	0.0635611	0.0635386	0.0635188	0.0635037	0.0634933	0.0634868	0.063484	0.0634854	0.063493	0.0635091	0.0635214	0.0635123
0.0599666	0.0599284	0.0599086	0.0599073	0.0599005	0.0598792	0.0598395	0.0597809	0.059677	0.0595928	0.0595135	0.059434	0.0593491	0.0592384	0.0591504	0.0590992	0.0590475	0.0590109	0.0589901	0.0589853	0.0590041	0.0590438	0.0590237	0.0590227	0.0590266	0.0590317	0.0590381	0.0590459	0.059054	0.0590605	0.0590638	0.0590636	0.0590599	0.0590524	0.05904	0.0590216	0.0589976	0.0589707	0.0589454	0.0589257	0.0589137	0.0589095	0.0589114	0.0589164	0.0589197	0.0589826	0.0589996	0.0589591	0.0588904	0.0588131
0.0562953	0.0562176	0.0561622	0.0561359	0.0560999	0.0560489	0.0560117	0.0559871	0.0559679	0.0559639	0.0559799	0.0559879	0.0559826	0.0559697	0.0559526	0.0559331	0.0559124	0.055891	0.0558689	0.0558455	0.055821	0.0557959	0.0557709	0.0557473	0.0557256	0.0557062	0.0556892	0.0556737	0.0556576	0.0556378	0.0556101	0.0555702	0.0555383	0.0555371	0.0555282	0.0555073	0.0554775	0.0554413	0.0554015	0.0553627	0.0553313	0.0553137	0.0553083	0.0553043	0.0553016	0.0553907	0.0553559	0.0553498	0.0553458	0.0553372
0.056215	0.0561417	0.0560804	0.0560482	0.056021	0.0559486	0.0558671	0.0558369	0.0558091	0.0557478	0.0556677	0.0556208	0.0555844	0.0555524	0.0555236	0.0554906	0.0554395	0.055385	0.0553376	0.0552967	0.0552623	0.0552405	0.0552369	0.0552256	0.0551995	0.055175	0.0550954	0.055031	0.054984	0.0549386	0.0548921	0.0548425	0.0547883	0.0547313	0.0546764	0.0546148	0.054535	0.0544133	0.0542573	0.0542237	0.0541781	0.0540932	0.0539995	0.0539276	0.0538651	0.0538083	0.0537569	0.0537075	0.0536542	0.0535936
0.0566239	0.0565629	0.0565021	0.0564383	0.0563736	0.0563174	0.0562713	0.0562336	0.056204	0.0561822	0.0561669	0.056156	0.0561523	0.0561796	0.056145	0.0560814	0.0560337	0.0559918	0.0559405	0.055876	0.0558197	0.0557757	0.0557332	0.0556879	0.0556408	0.0555965	0.0555588	0.0555358	0.0555295	0.0555269	0.0555197	0.0555048	0.0554814	0.0554503	0.0554274	0.0553918	0.0553363	0.0552817	0.0552279	0.0551693	0.055093	0.0550177	0.0549439	0.0548736	0.0548212	0.0547798	0.0547074	0.0545987	0.0545384	0.0545138
0.0580502	0.0580409	0.0580375	0.0580321	0.0580213	0.0580036	0.058006	0.0580273	0.0579517	0.0579274	0.0578879	0.0578203	0.0577116	0.0576425	0.0575975	0.0575607	0.0575244	0.0574832	0.0574332	0.057374	0.0573088	0.0572419	0.0571746	0.0571058	0.0570338	0.0569596	0.0568931	0.0568598	0.0568553	0.056862	0.0568622	0.0568358	0.0567989	0.0567607	0.056723	0.056687	0.0566557	0.0566389	0.0566335	0.0565904	0.0565074	0.0564206	0.0563659	0.0563138	0.0562599	0.0562078	0.0561599	0.0561205	0.0561052	0.0561447
0.0602416	0.0601973	0.0601387	0.060114	0.0601019	0.0600702	0.0600407	0.0599693	0.0600094	0.0600177	0.0600296	0.0600437	0.0600567	0.0600674	0.060076	0.0600839	0.0600931	0.0601058	0.0601227	0.0601439	0.0601682	0.0601918	0.0602061	0.0602113	0.0602152	0.0602201	0.0602246	0.0602259	0.0602198	0.0601998	0.0601714	0.0601528	0.0601372	0.0601149	0.0600848	0.0600495	0.0600902	0.0600507	0.0600226	0.060002	0.0599949	0.0599826	0.0599462	0.0598883	0.0598256	0.0597621	0.0596995	0.0596431	0.0595951	0.0595502
0.0629031	0.0628684	0.0628359	0.062816	0.0628058	0.0627963	0.062785	0.0627745	0.062769	0.0627769	0.0628129	0.0628543	0.0628614	0.0628437	0.0628165	0.0627907	0.0627752	0.0627799	0.0627844	0.0627703	0.0627519	0.0627367	0.0627283	0.0627279	0.062735	0.06275	0.0627845	0.0628194	0.0628046	0.0627947	0.0627832	0.0627711	0.0627621	0.0627601	0.0627653	0.0627754	0.0627891	0.0628038	0.0628164	0.0628326	0.0628596	0.0628889	0.062914	0.0629333	0.0629456	0.0629495	0.0629415	0.0629301	0.0629437	0.0629587
0.0629768	0.0629909	0.0629872	0.0629774	0.0629635	0.062947	0.06293	0.062914	0.0628994	0.0628881	0.0628906	0.0629207	0.0629375	0.0629357	0.0629352	0.0630162	0.0629944	0.0629642	0.0629286	0.062887	0.0628439	0.0628076	0.0627803	0.0627597	0.0627434	0.0627289	0.0627118	0.0626885	0.0626597	0.0626275	0.0625956	0.0625741	0.062619	0.0626208	0.0625929	0.0625944	0.0626146	0.0625859	0.0625571	0.0625333	0.0625133	0.0624944	0.0624721	0.0624377	0.0623753	0.0622908	0.062231	0.0621948	0.0621752	0.0621559
0.0614559	0.0614055	0.0613573	0.0613096	0.0612586	0.0611974	0.0611194	0.0610336	0.0609577	0.0608839	0.0608157	0.060762	0.0607201	0.0606905	0.0606287	0.0605359	0.0604731	0.0604474	0.0605121	0.0605365	0.0605388	0.0605246	0.0605136	0.0605186	0.0605362	0.0605599	0.060585	0.0606092	0.0606301	0.0606451	0.0606529	0.0606515	0.060638	0.0606092	0.0605622	0.0604953	0.0604855	0.0604607	0.060415	0.0603505	0.0603432	0.0603387	0.0603005	0.0602207	0.0602016	0.0601707	0.0601468	0.0601412	0.0601452	0.0601522
0.0622356	0.0622201	0.0621964	0.0621635	0.0621323	0.0621107	0.0620962	0.0620897	0.062093	0.0621007	0.0621059	0.0621001	0.062026	0.0619623	0.0619675	0.0619313	0.0619174	0.0619076	0.0619126	0.0619598	0.0619443	0.0619126	0.0618753	0.0618561	0.0618469	0.0618288	0.0617914	0.0617375	0.0616878	0.0616439	0.061599	0.0616058	0.0616286	0.0615692	0.061497	0.0613958	0.0613083	0.0612366	0.0611647	0.0610915	0.0610159	0.0609378	0.0608567	0.0607733	0.0606888	0.060605	0.0605235	0.0604421	0.0603466	0.0602351
0.0628829	0.0629054	0.06301	0.063017	0.0630191	0.0630096	0.0629779	0.0629234	0.0628527	0.0627796	0.0627146	0.06258	0.0624717	0.0623976	0.0623292	0.0622614	0.0621908	0.0621148	0.0620348	0.0619587	0.0618794	0.0617869	0.061687	0.0615919	0.0615189	0.061478	0.0614625	0.0614285	0.0612692	0.0612065	0.0611593	0.0611658	0.0610865	0.0610145	0.0609462	0.060873	0.0607874	0.0606874	0.060586	0.0604903	0.0604049	0.0603704	0.0603033	0.0602052	0.060115	0.0600368	0.0599596	0.0598631	0.0597476	0.0596536
0.059091	0.0589839	0.0588921	0.0588192	0.0587692	0.0587495	0.0586959	0.0586195	0.0585306	0.0584722	0.0584172	0.0583355	0.0582335	0.0581239	0.0580167	0.0579133	0.0578133	0.0577246	0.0576619	0.0576609	0.0575902	0.0575006	0.0574039	0.0572936	0.0571641	0.0570428	0.0569291	0.0568213	0.0567139	0.0566016	0.0564826	0.0563671	0.0562674	0.0561682	0.0560617	0.0559649	0.0558801	0.0558069	0.055736	0.0556581	0.0556009	0.0555743	0.055534	0.0554837	0.0554329	0.0553909	0.055363	0.0553137	0.0552256	0.055199
0.0553142	0.0553325	0.055352	0.0553645	0.0553627	0.0553487	0.0553271	0.0553004	0.0552785	0.0552791	0.0553331	0.055315	0.0552982	0.0552223	0.0551969	0.0552	0.055225	0.0552477	0.055252	0.055241	0.0552196	0.0551895	0.0551516	0.0551063	0.0550539	0.0549946	0.0549287	0.0548561	0.0547812	0.054716	0.054668	0.0546354	0.0546186	0.0546658	0.0547071	0.0547257	0.0547365	0.0547449	0.0547575	0.0548175	0.0547491	0.0547477	0.0547801	0.0548139	0.0548488	0.0548821	0.054909	0.0549273	0.0549378	0.0549435
0.0552194	0.0552328	0.055215	0.0550793	0.054964	0.0548473	0.0547804	0.0547678	0.0547959	0.0547873	0.0547808	0.0547935	0.0548187	0.0548569	0.0547828	0.054788	0.0547845	0.0547816	0.054782	0.0547935	0.0548189	0.054811	0.0547681	0.0547279	0.05466	0.0546499	0.0546379	0.0547004	0.0546994	0.0546868	0.0546777	0.054683	0.054699	0.0546865	0.0546717	0.0546646	0.0546671	0.0546889	0.0547172	0.054761	0.0548179	0.0548387	0.0548523	0.054862	0.0548586	0.0548365	0.0547957	0.0547248	0.0546455	0.0547061
0.0568214	0.0568391	0.0568491	0.0569294	0.0569925	0.0569717	0.0569117	0.056908	0.0568866	0.0567794	0.0567972	0.0568134	0.0568265	0.0568325	0.0568012	0.0567501	0.05673	0.0567094	0.0567039	0.0567086	0.0567217	0.0567598	0.0569018	0.056966	0.0570027	0.0569504	0.0570194	0.0571079	0.0571172	0.0571746	0.0572516	0.0572951	0.057326	0.0573537	0.0573615	0.0573524	0.0573462	0.0573461	0.0573486	0.0573504	0.0573495	0.0573452	0.0573366	0.0573237	0.0573078	0.0572937	0.0572888	0.0572962	0.0573085	0.0573162
0.0576995	0.057752	0.0578011	0.0578448	0.0578747	0.0578918	0.0578986	0.0578819	0.0578882	0.0579228	0.0579333	0.0580579	0.0582334	0.0582554	0.0582581	0.0582505	0.0582349	0.0582101	0.0581763	0.0581351	0.0580853	0.0580249	0.0579546	0.057878	0.0578007	0.0577305	0.0576776	0.057637	0.057567	0.057503	0.0574518	0.05741	0.0573761	0.0573512	0.0573346	0.0573232	0.0573149	0.0573048	0.0572742	0.057205	0.0571371	0.0570831	0.0570296	0.0569733	0.0569124	0.0569198	0.056908	0.0568762	0.0568569	0.0568632
0.0570634	0.0571425	0.057017	0.057013	0.0570182	0.0570271	0.0570248	0.0569959	0.0569214	0.0568962	0.0569001	0.05695	0.0569883	0.0570155	0.0571308	0.0572111	0.0572488	0.057281	0.0573025	0.0573126	0.0573137	0.0573056	0.0572886	0.0572663	0.0572501	0.0572582	0.0573705	0.0573734	0.0573718	0.0573089	0.0573132	0.0573049	0.0572921	0.0572771	0.0572544	0.0572369	0.057237	0.0572464	0.0572524	0.0572515	0.0572477	0.0572467	0.0572524	0.0572673	0.0572936	0.0573337	0.0573911	0.0574705	0.0575711	0.0576432
0.0605257	0.0604842	0.0604228	0.06036	0.0602933	0.060221	0.0601768	0.0601573	0.0601306	0.0600602	0.0599576	0.0598333	0.0597676	0.0597426	0.0595121	0.0594724	0.059471	0.0594776	0.0594203	0.0594519	0.0594117	0.0593798	0.0593314	0.0592752	0.059217	0.0591593	0.0591048	0.059057	0.05902	0.0589924	0.0589613	0.0589321	0.0590062	0.0590692	0.0590043	0.0589744	0.0589744	0.0589667	0.0589611	0.0589851	0.0589688	0.0589337	0.0589458	0.058937	0.058914	0.0589011	0.0589071	0.0589373	0.0589889	0.0590235
0.0623598	0.0622255	0.0621936	0.0621763	0.0621589	0.0618275	0.061673	0.0616479	0.0616285	0.0616076	0.0615569	0.0614671	0.0614291	0.0613209	0.0612339	0.061207	0.0611692	0.0610814	0.0609751	0.0608827	0.0608145	0.0607327	0.0607069	0.0608394	0.0609738	0.0610423	0.0609265	0.0608357	0.0608267	0.0608975	0.0609967	0.0609707	0.0609116	0.0608182	0.0607076	0.0605958	0.0604857	0.0603896	0.0604186	0.0603761	0.0603125	0.0602298	0.0601967	0.0601428	0.0601074	0.0601415	0.060182	0.060164	0.0601452	0.0601121
0.0661138	0.0660441	0.0659449	0.0658824	0.0658141	0.065753	0.0657242	0.0657047	0.0657592	0.0656782	0.0655918	0.0654748	0.0652584	0.0651445	0.0649122	0.0648094	0.0646889	0.0645206	0.0643345	0.0641638	0.0640234	0.0639199	0.0638793	0.0637958	0.0637103	0.0636132	0.0635045	0.0634009	0.0633173	0.0632491	0.0631809	0.0630754	0.0629609	0.0628754	0.0628003	0.0627073	0.062446	0.0623177	0.0621798	0.0620615	0.0619412	0.0618896	0.0618011	0.0617069	0.0615685	0.0614514	0.0613752	0.0612993	0.0612131	0.0611061
0.0667877	0.0667539	0.0666781	0.0665956	0.0665621	0.0665347	0.0665313	0.0665625	0.0666564	0.0666721	0.0665173	0.0664441	0.0663772	0.0662983	0.0663068	0.0662266	0.0662618	0.0661847	0.0660026	0.0657274	0.0654523	0.0651907	0.064959	0.0647366	0.0643845	0.0641077	0.0639321	0.0638446	0.0637684	0.0637366	0.0636923	0.0635694	0.0634565	0.0633815	0.0633599	0.0632359	0.0631212	0.0629777	0.0628036	0.0626163	0.0625082	0.0623441	0.062177	0.0620778	0.0620276	0.0619194	0.0617065	0.0615549	0.0613507	0.0611151
0.0651772	0.0651159	0.0650484	0.0650638	0.0649304	0.0647179	0.0645881	0.0644554	0.0643024	0.0641676	0.0640509	0.063833	0.0636895	0.0635872	0.0634819	0.0634254	0.0632421	0.0630675	0.0628828	0.0626668	0.062454	0.0622854	0.0621401	0.0620062	0.0618847	0.0618116	0.0618321	0.0618008	0.061744	0.0616175	0.061543	0.0613341	0.0612717	0.0611212	0.0610944	0.0610084	0.0608957	0.060784	0.0606832	0.0605593	0.060396	0.0602976	0.0601338	0.0600031	0.0598351	0.059664	0.0595793	0.0595184	0.059451	0.0593679
0.0637866	0.0636413	0.0635063	0.0633708	0.0632528	0.0631281	0.0630126	0.0628846	0.0627639	0.0626734	0.062536	0.0624045	0.0623475	0.0622303	0.0621111	0.0619882	0.061894	0.0617866	0.0617079	0.0616783	0.0617153	0.0616037	0.0615287	0.0614661	0.0614179	0.061445	0.0614047	0.0613412	0.0612954	0.0612894	0.0613374	0.0614107	0.0614533	0.0614709	0.0614934	0.0614579	0.0614164	0.0613786	0.0613442	0.0612109	0.0610687	0.0610512	0.0610527	0.061103	0.0613454	0.0611317	0.0610745	0.0610164	0.0609334	0.0608249
0.0624764	0.0625208	0.0625357	0.0626339	0.0625677	0.0625886	0.0626362	0.0626704	0.0627014	0.0627856	0.0628714	0.0629089	0.0629051	0.0627877	0.0627404	0.062743	0.0627711	0.0627051	0.0626679	0.062629	0.0625973	0.062589	0.0626121	0.0626174	0.0626028	0.0625882	0.062584	0.0625901	0.0626046	0.0625499	0.0625224	0.0625827	0.0626366	0.0626555	0.0626721	0.0627383	0.0628033	0.0628133	0.062843	0.0628713	0.0628362	0.0627246	0.0626136	0.0626329	0.0626669	0.0627192	0.0627807	0.0628039	0.0627805	0.0627437
0.0591847	0.0593981	0.0594216	0.0594682	0.0595515	0.0596363	0.0596732	0.0596155	0.059557	0.0596276	0.0597371	0.059825	0.0599274	0.0600477	0.0601643	0.0602575	0.060372	0.0604865	0.0605572	0.0605531	0.0605431	0.0605488	0.060456	0.0604424	0.0604925	0.0604088	0.0603728	0.0602726	0.0602332	0.0602517	0.0602533	0.0603259	0.0603238	0.0602022	0.0601239	0.0601156	0.0601409	0.0601247	0.0600985	0.0600521	0.05998	0.0599611	0.0600639	0.0602641	0.0602973	0.0603352	0.0603599	0.0604255	0.0606252	0.0606863
0.0594801	0.059583	0.0597553	0.0599873	0.0601887	0.0602938	0.0603447	0.0603825	0.0603878	0.060436	0.0605291	0.060544	0.0605491	0.060581	0.0606261	0.0606578	0.0606648	0.0606403	0.0605716	0.0604328	0.0603382	0.0602858	0.0602689	0.060308	0.0603168	0.0603513	0.0603815	0.0604171	0.0604876	0.0604642	0.0603677	0.0602363	0.0601186	0.0599875	0.0599384	0.0599315	0.0599523	0.0599159	0.0597817	0.0595921	0.0594903	0.0594195	0.0593582	0.0592353	0.0591014	0.0591266	0.0591469	0.059142	0.0591865	0.0591925
0.0594728	0.0593799	0.0592588	0.0592238	0.0592018	0.0591286	0.0590486	0.0588435	0.0588602	0.058815	0.0587284	0.0586252	0.0584985	0.0583845	0.0583094	0.0583449	0.0583402	0.0583309	0.0582734	0.0581833	0.0581267	0.0580074	0.0580571	0.0581101	0.0579678	0.0579596	0.0580046	0.0579674	0.058043	0.0580494	0.0581392	0.0582434	0.0582987	0.0584059	0.0584901	0.0585224	0.0585154	0.0584815	0.0584265	0.0583455	0.0582821	0.058346	0.0584278	0.05851	0.0585335	0.058529	0.0585161	0.0584932	0.0584558	0.0584085
0.0599434	0.0599571	0.0599652	0.0599165	0.0597842	0.0596921	0.059647	0.0595867	0.0594826	0.0594749	0.0594103	0.0593016	0.0592749	0.0593843	0.0593978	0.0594842	0.0596973	0.059774	0.0597791	0.059758	0.059661	0.0596938	0.0596785	0.0596163	0.0595664	0.0594821	0.0594468	0.0592912	0.0591188	0.0589779	0.058841	0.0587094	0.058494	0.0583665	0.0582961	0.0582286	0.0581742	0.0581309	0.058076	0.0579447	0.0579709	0.0581321	0.0582418	0.0582641	0.058322	0.0584618	0.0585252	0.0587572	0.0590816	0.0593061
0.0591542	0.0593171	0.0594446	0.0595592	0.0596699	0.0596336	0.0597257	0.0599565	0.0602878	0.0604842	0.0608571	0.0611696	0.0613573	0.0614349	0.0613637	0.061239	0.0611801	0.0611224	0.0610157	0.0609844	0.0610046	0.0610518	0.0611918	0.0612247	0.0614223	0.0615486	0.0616272	0.0617032	0.0617668	0.0617702	0.0616767	0.0615462	0.0613981	0.0612253	0.0610521	0.0608895	0.0608328	0.0609062	0.0609775	0.0610892	0.0611523	0.0612662	0.0613161	0.0613379	0.0614797	0.0616184	0.0616551	0.0617205	0.0618615	0.0619389
0.0595841	0.0598343	0.0600508	0.0602498	0.060417	0.0606265	0.0609504	0.0611272	0.0611835	0.0612476	0.0613041	0.0613791	0.0615086	0.0615984	0.0615538	0.0616017	0.0616817	0.0619268	0.0620637	0.062128	0.0621681	0.062179	0.0621419	0.0617562	0.0618051	0.0618424	0.0619223	0.0618763	0.0618593	0.0618346	0.0618366	0.0618628	0.0618932	0.0618793	0.0618929	0.0618433	0.0617857	0.0617497	0.0617586	0.0617696	0.0618314	0.06183	0.0618789	0.0619759	0.0619853	0.0619991	0.0620391	0.0620199	0.0618697	0.0618277
0.0583592	0.0584301	0.0585057	0.0585926	0.0586923	0.0588076	0.0589782	0.0588915	0.0589192	0.0589522	0.0588514	0.0587218	0.0587114	0.0587675	0.058676	0.058691	0.058747	0.0587681	0.0587987	0.0588199	0.0587904	0.0587112	0.0586661	0.0586925	0.0589121	0.0590431	0.0590918	0.0591797	0.0592873	0.0593447	0.0593349	0.0593006	0.0592868	0.0593982	0.0595997	0.0597538	0.0598547	0.0599714	0.0600105	0.0600924	0.0601476	0.0602127	0.0602262	0.0603186	0.0602821	0.0602783	0.0602468	0.0602148	0.0601822	0.0601052
0.0592622	0.0592353	0.0592458	0.0592266	0.0592292	0.0592648	0.0592114	0.0592795	0.0593551	0.0593693	0.0594048	0.0594289	0.059381	0.0594585	0.0595081	0.0595423	0.0595781	0.0596284	0.0598313	0.0600551	0.0602116	0.0603584	0.0604655	0.0605564	0.0606382	0.0607121	0.0607139	0.0608455	0.0608645	0.0608311	0.0608126	0.0606484	0.0605676	0.0605456	0.060623	0.060663	0.0608107	0.0607178	0.0605849	0.060437	0.0603974	0.0603882	0.0603654	0.0603589	0.0604587	0.0604981	0.0604832	0.0604983	0.0604106	0.0603988
0.0602258	0.0601986	0.0602656	0.0603169	0.0605176	0.0607067	0.0609531	0.0611643	0.0613227	0.0613905	0.0613389	0.0611455	0.0607814	0.0605895	0.0603656	0.0602114	0.0601613	0.0600163	0.0599292	0.059823	0.0597023	0.0595877	0.0595727	0.059631	0.0596108	0.0596296	0.0596867	0.0597638	0.059825	0.0599823	0.0600416	0.0600042	0.0600372	0.0601135	0.0603427	0.0604207	0.0606675	0.0607356	0.0608469	0.0609829	0.0609685	0.0611678	0.0611176	0.061116	0.0610852	0.0610811	0.0609647	0.0610644	0.0610772	0.0610352
0.0636031	0.063633	0.0636388	0.0636572	0.063707	0.0637531	0.06393	0.0640243	0.064134	0.0639275	0.0639272	0.0638964	0.0639521	0.0639243	0.0639061	0.0638882	0.0639045	0.0639792	0.0640104	0.0639878	0.0640507	0.0640993	0.063935	0.0637554	0.063566	0.0634364	0.0634289	0.0634056	0.0632962	0.0631918	0.0631759	0.0631003	0.063118	0.0631547	0.0630526	0.0628979	0.0627514	0.0625857	0.062505	0.0624809	0.0623018	0.0622264	0.0622793	0.0622613	0.0623429	0.0623414	0.062312	0.0623437	0.0623418	0.06235
0.0635436	0.0635077	0.0634577	0.0634494	0.0634782	0.0635534	0.0637747	0.0637962	0.0637797	0.0635508	0.0636063	0.0636285	0.0635901	0.0637242	0.0638071	0.0637559	0.0638206	0.063842	0.0639035	0.0638409	0.0636246	0.0634647	0.0632763	0.0632107	0.0633059	0.0633204	0.0634302	0.0636183	0.063723	0.0637377	0.0636983	0.0636578	0.0636315	0.0636536	0.0637359	0.0636426	0.0635424	0.0634208	0.0633428	0.0631713	0.0631344	0.0631373	0.063035	0.0629234	0.0628331	0.0628075	0.0628057	0.0629441	0.0631841	0.0633189
0.0649142	0.0648961	0.0648978	0.0648696	0.0648439	0.0648289	0.0647819	0.0647058	0.0645217	0.0644128	0.0642399	0.0640802	0.0639174	0.063929	0.0639643	0.0641132	0.064155	0.0641906	0.0642345	0.0643338	0.0643078	0.0644157	0.0645726	0.0647035	0.0650622	0.0652464	0.0655106	0.06561	0.0656931	0.0658788	0.066063	0.0662121	0.0663504	0.066491	0.0666968	0.0668396	0.0667736	0.0666166	0.066497	0.0662966	0.0661792	0.0661345	0.0661563	0.0660654	0.0661053	0.0660959	0.0661155	0.0663791	0.0665426	0.0666093
0.0645853	0.0644042	0.0642792	0.064062	0.0639144	0.0636094	0.063614	0.0638759	0.0639603	0.0640324	0.0640464	0.0641184	0.0642924	0.0642291	0.0643534	0.0644309	0.0645558	0.0644772	0.0644448	0.0646252	0.0648694	0.065176	0.0656038	0.0659921	0.0661909	0.0665166	0.0668913	0.067143	0.0673753	0.0674278	0.0675105	0.0676821	0.0678002	0.0678936	0.0680261	0.0680501	0.0681689	0.068393	0.0686491	0.0687965	0.0688114	0.0687559	0.0685743	0.0685792	0.0685253	0.0685092	0.0683895	0.0681056	0.0678647	0.0677599
0.0643929	0.0645706	0.0649062	0.0651204	0.0652079	0.0652763	0.0654164	0.0654708	0.0655405	0.0655465	0.0656569	0.0657579	0.0658726	0.0658589	0.0658533	0.0660612	0.0661443	0.0663284	0.0664329	0.0665285	0.0665804	0.0665833	0.0666459	0.0666641	0.0665704	0.0664889	0.0663251	0.0663035	0.0662279	0.0659872	0.0658467	0.0657651	0.0658552	0.0660251	0.0662015	0.0663671	0.0665097	0.0665678	0.0664285	0.0662109	0.0662952	0.0664573	0.0664608	0.0663844	0.0666261	0.0667436	0.0665253	0.0666393	0.0665965	0.0664776
0.065985	0.0660886	0.0661357	0.0661738	0.0660157	0.0660135	0.0660418	0.0661803	0.0662584	0.066229	0.0661405	0.0659985	0.0659358	0.0658982	0.0658509	0.0656553	0.0654784	0.0654326	0.0654849	0.0654814	0.0655464	0.0657155	0.0655595	0.0656281	0.0656297	0.0659433	0.065925	0.0656731	0.0653819	0.0652527	0.0652472	0.0653174	0.0655526	0.0656381	0.065701	0.0656141	0.0655989	0.0658064	0.0659946	0.0661565	0.0662058	0.0663297	0.0666404	0.0666682	0.0666682	0.0666879	0.0666896	0.0667375	0.0668101	0.0668852
0.0639578	0.0639622	0.0639974	0.0639611	0.0639585	0.0641507	0.0641461	0.0641497	0.0643296	0.0643506	0.0642526	0.0642136	0.0642775	0.0643247	0.0642761	0.0640909	0.0640755	0.064055	0.0638831	0.0639226	0.0639081	0.0638399	0.06365	0.0634427	0.0634256	0.0633934	0.0633661	0.0634437	0.0635176	0.0636326	0.0638878	0.0641944	0.0645068	0.064837	0.0651115	0.0654192	0.0656427	0.0657793	0.0658764	0.0659063	0.0660702	0.0661802	0.0661938	0.0663723	0.0663811	0.0664457	0.0663325	0.0664668	0.0666218	0.0667207
0.0653769	0.0653487	0.0652703	0.0653102	0.0654134	0.0652872	0.0651121	0.0650336	0.064976	0.0648522	0.0648172	0.0648385	0.0647753	0.0646242	0.0645172	0.0644478	0.064343	0.0641901	0.064168	0.0642969	0.0641799	0.0641124	0.0641016	0.0639972	0.0638413	0.063748	0.0637384	0.0637277	0.0636612	0.063807	0.0639137	0.0641321	0.0642215	0.0644405	0.0644633	0.0646755	0.0648124	0.0645985	0.0647193	0.0648574	0.0651144	0.0653679	0.0655191	0.0656542	0.0658358	0.0660477	0.066364	0.0665492	0.0668103	0.0669546
0.066013	0.0660708	0.0661136	0.0661725	0.0662039	0.0663255	0.0664766	0.0665634	0.0666437	0.066502	0.0665452	0.0664768	0.0664612	0.0663999	0.0659161	0.0653068	0.0649593	0.0643831	0.0641122	0.0636241	0.0635804	0.0636387	0.0638181	0.0638993	0.0641464	0.0644817	0.0645927	0.0648076	0.0650224	0.0653825	0.0656887	0.0660536	0.0663586	0.0665605	0.0666412	0.0668205	0.0670417	0.0672441	0.0673531	0.0675285	0.067637	0.0675827	0.0675722	0.0675546	0.0675322	0.0677113	0.0680159	0.06823	0.0684475	0.0685413
0.0674345	0.0673949	0.0674062	0.0674965	0.0674927	0.0671231	0.0667652	0.0665565	0.0663766	0.0662317	0.0660804	0.0662908	0.0663756	0.0661995	0.0661028	0.0660678	0.0659205	0.0658404	0.0660969	0.0663656	0.0666635	0.0665263	0.0664722	0.0664744	0.0664809	0.0664813	0.0664211	0.0663792	0.0663492	0.0663621	0.0663639	0.0665701	0.0666197	0.0667855	0.0672757	0.067683	0.0680769	0.0683477	0.0684703	0.0687483	0.0690235	0.0690809	0.0692277	0.0695062	0.069737	0.0696867	0.0694254	0.0693187	0.0692488	0.0692572
0.0675242	0.0676036	0.0678792	0.0679691	0.0679277	0.067928	0.0679858	0.0676369	0.0673639	0.0673123	0.0673094	0.0673432	0.0674739	0.0675744	0.0678259	0.0683139	0.0684392	0.0686278	0.0687244	0.0688279	0.0688962	0.0690863	0.0693368	0.069657	0.0700203	0.0700986	0.0703347	0.0705037	0.0704771	0.0708275	0.0709892	0.070797	0.0708254	0.0709275	0.070941	0.0710477	0.0711531	0.0713452	0.0715192	0.07169	0.0718135	0.0718684	0.0719739	0.0720711	0.0721483	0.0721181	0.0719937	0.0717141	0.0714269	0.0712071
0.0683386	0.0681373	0.0679397	0.0678072	0.0676466	0.0674585	0.0675242	0.0673501	0.0672092	0.066957	0.0668233	0.0666911	0.0665854	0.066491	0.0666615	0.0669837	0.06728	0.0676104	0.0677436	0.0680821	0.0685154	0.0687079	0.0688452	0.0691605	0.0693015	0.0692651	0.0695741	0.0697567	0.0697837	0.0699923	0.0700928	0.0703486	0.070594	0.0708578	0.071131	0.0711895	0.07133	0.0717414	0.0719764	0.0722176	0.0726826	0.0729607	0.0729603	0.0727802	0.0726282	0.0724936	0.0721815	0.0718346	0.0715754	0.0713263
0.0675647	0.0674736	0.0674258	0.0674273	0.0674641	0.0672943	0.0670488	0.0670004	0.0670512	0.0668665	0.066768	0.0666225	0.0665789	0.0666712	0.0668005	0.0667658	0.0666554	0.0667434	0.0668548	0.0670184	0.0670811	0.0671712	0.0674096	0.0677537	0.0680759	0.0683228	0.0685711	0.0688731	0.0691581	0.0692796	0.0693827	0.0695491	0.069817	0.0697099	0.0696807	0.0697155	0.0699538	0.0700866	0.0702827	0.0705234	0.0707144	0.0705746	0.0705177	0.0702428	0.0701145	0.0699385	0.0694903	0.069332	0.0693064	0.0691801
0.0661696	0.066088	0.0658996	0.0657924	0.0656592	0.065663	0.0654587	0.0651618	0.0649301	0.0648187	0.0649774	0.065089	0.0646317	0.0644167	0.0644252	0.0645626	0.0646787	0.0650591	0.0654935	0.0659281	0.0662112	0.0665672	0.0671553	0.0677199	0.0683129	0.0689267	0.0693279	0.0697339	0.0700275	0.070449	0.0707138	0.0708908	0.0712736	0.0711449	0.0709469	0.0709607	0.0709366	0.0705225	0.0702017	0.0698761	0.0693983	0.0686809	0.0681732	0.0679109	0.067462	0.067134	0.0670714	0.0669597	0.0670119	0.0670419
0.0653137	0.0652733	0.0651979	0.0651433	0.0649081	0.0645076	0.0642405	0.0640917	0.0641255	0.0641527	0.0642515	0.0642845	0.0642557	0.0644935	0.0647386	0.06516	0.0658723	0.066292	0.0665451	0.0670989	0.0675263	0.0679653	0.0684906	0.068799	0.0689467	0.0693663	0.0699196	0.0704299	0.0707461	0.0707368	0.0708744	0.0708594	0.0707651	0.0706061	0.0703215	0.0701319	0.0696431	0.0693626	0.0690808	0.0688062	0.0687632	0.0684515	0.0677043	0.0670091	0.0664771	0.0662269	0.0661202	0.06604	0.065967	0.0657814
0.0668035	0.0668819	0.0669136	0.0667611	0.0666522	0.0667643	0.0670599	0.0670524	0.06703	0.0669679	0.066463	0.066245	0.0663211	0.066531	0.066665	0.0668331	0.0673645	0.0679173	0.0679139	0.0681563	0.0684768	0.068684	0.0691781	0.0692305	0.0692	0.0691936	0.0692548	0.069433	0.069387	0.0692188	0.0688693	0.0686239	0.0683762	0.0683172	0.0683093	0.0683193	0.0682061	0.068095	0.0680739	0.0678279	0.0675042	0.0671847	0.067205	0.0670035	0.0666781	0.0665473	0.0661944	0.0657588	0.0653032	0.0649935
0.0658169	0.0660909	0.0660473	0.0663303	0.0663181	0.0664501	0.0662504	0.0663044	0.0665271	0.066976	0.067167	0.0672625	0.0676874	0.0678457	0.0680029	0.0680642	0.0679484	0.0677507	0.0675219	0.0677925	0.0679359	0.06773	0.0676531	0.0678523	0.0679038	0.068108	0.0683224	0.0683041	0.0683768	0.0682849	0.0682695	0.0682012	0.0678895	0.0675259	0.0670857	0.0668053	0.0661564	0.0660273	0.0659497	0.0656932	0.0653512	0.0652607	0.0651069	0.0646942	0.0644683	0.0643697	0.0641815	0.0640846	0.0637202	0.0633562
0.0648216	0.0645309	0.064764	0.0651502	0.0655448	0.0656527	0.0659185	0.0663977	0.0670162	0.0675687	0.0677822	0.067958	0.0679305	0.0679207	0.0680678	0.0680671	0.0678794	0.0679604	0.068169	0.0680255	0.0674502	0.0673335	0.0670933	0.0671725	0.0673354	0.0673839	0.0672392	0.0671781	0.0671091	0.0673646	0.0672966	0.067466	0.0678717	0.067848	0.0677538	0.0677578	0.0675066	0.0675136	0.0670562	0.0666409	0.0660879	0.0659402	0.0658228	0.0656244	0.0655742	0.0654136	0.0655667	0.065226	0.0644761	0.0638841
0.0636478	0.0640806	0.0645068	0.0651273	0.0659228	0.0663687	0.0663186	0.0664213	0.0666467	0.0667232	0.0665756	0.0663341	0.0661818	0.0658701	0.0659098	0.0658891	0.0659098	0.0659653	0.0663523	0.0666082	0.0671279	0.0673559	0.0671695	0.0670019	0.0669544	0.0672316	0.0673763	0.0675206	0.0674243	0.0671406	0.0669806	0.0671329	0.0671524	0.0671342	0.066893	0.0669437	0.0670544	0.0672826	0.0675215	0.0677638	0.0676823	0.0674657	0.0671844	0.0665886	0.0663441	0.0663055	0.0660411	0.0658503	0.0657802	0.065507
0.0660462	0.0664627	0.0668501	0.0671047	0.0676552	0.0682079	0.0683068	0.0682812	0.0682673	0.0676691	0.0671346	0.066838	0.0666055	0.0663494	0.0660533	0.0657286	0.0657417	0.0652443	0.0649668	0.0651331	0.0653138	0.0655572	0.0656881	0.0657062	0.0658008	0.0659947	0.0661324	0.0663052	0.0665671	0.0669176	0.0664371	0.0663976	0.0664572	0.0661908	0.0659502	0.0655506	0.0658727	0.0665921	0.0670039	0.0674644	0.0677431	0.0675862	0.0673399	0.0673008	0.0669745	0.0668958	0.0666822	0.0666072	0.066521	0.0662724
0.0649066	0.0657126	0.0664297	0.0670013	0.0675366	0.0679573	0.0679319	0.0678072	0.0673964	0.0668095	0.0660995	0.0657483	0.0656745	0.0655175	0.0651603	0.064734	0.0646467	0.0648795	0.0652138	0.0653041	0.0650709	0.0648183	0.0644923	0.064243	0.0638102	0.0635627	0.0634258	0.0633535	0.0633882	0.0637219	0.0641893	0.0646061	0.0649085	0.0651585	0.0655602	0.0660336	0.0663641	0.0665153	0.0666855	0.0671175	0.0674377	0.0679949	0.0683623	0.0683577	0.0682998	0.068349	0.0685115	0.0683286	0.0678498	0.0678618
[truncated: 1,950 more columns]

## Sheet: 4b
subject_ID	gender	PR_delta	ITPC_delta
S1	M	-30.7692	-0.000770949
S2	M	-98.3333	-0.0348422
S3	M	-56.25	0.00117949
S4	M	-47	-0.0290049
S5	F	-98.3529	-0.0591901
S6	F	-100	-0.0439945
S9	F	-77.1242	-0.0348275
S10	F	-41.3793	-0.000954734
S11	M	-91.1111	-0.0381136
S12	M	-21.4286	-0.0253375

[truncated: 19 more sheets: 5b, 5c, 5e-d, S1, S2, S3, S4, S5, S6, S7, S8, S9, S10e, S11, S12, S13, S14, S15, S16]
